# Supplementary material for: Genome-Wide Identification and Evolutionary Analysis of the GATA Transcription Factor Family in Nitrogen-Fixing Legumes
Source: Plants (Basel). 2025 Aug 8;14(16):2456. doi: 10.3390/plants14162456 (PMC12388945; doi:10.3390/plants14162456)
Supplement: Supplementary file 1 [file plants-14-02456-s001.zip]

Archive with 2 entries (2 files):
- Supplementary Data1 Genome-wide Identification and Classification of GATA Genes.xlsx
- Supplementary Data2 RNA-seq Samples Used for Analysis .xls
