# Supplementary material for: Genome-Wide Identification and Evolutionary Analysis of the GATA Transcription Factor Family in Nitrogen-Fixing Legumes
Source: Plants (Basel). 2025 Aug 8;14(16):2456. doi: 10.3390/plants14162456 (PMC12388945; doi:10.3390/plants14162456)
Supplement: Supplementary file 1 [file plants-14-02456-s001.zip › Supplementary Data1 Genome-wide Identification and Classification of GATA Genes.xlsx]

## Sheet: Table S1
Table S1. Identified GATA Genes from Early Land Plants and Algae
Gene ID	Plant Species	Plant Class	Plant Taxa	Gene Abbreviation	GATA Gene Class
scaffold00001.217	Amborella trichopoda	Amborellales	Amborellaceae	scaffold	A
CKAN_00772200	Cinnamomum kanehirae	Magnoliids	Lauraceae	CKAN	A
Lchi11034	Liriodendron chinense	Magnoliids	Magnoliaceae	Lchi	A
Cs09g02243	Chimonanthus praecox	Magnoliids	Calycanthaceae	Cs	A
Victoria053899.m1	Victoria cruziana	Nymphaeales	Nymphaeaceae	Victoria	A
Eufer050291m1	Euryale ferox	Nymphaeales	Nymphaeaceae	Eufer	A
Eufer004746m1	Euryale ferox	Nymphaeales	Nymphaeaceae	Eufer	A
Eufer053339m1	Euryale ferox	Nymphaeales	Nymphaeaceae	Eufer	A
Nycol.I01719.1.p	Nymphaea tetragona	Nymphaeales	Nymphaeaceae	Nycol	A
KAF3796708.1	Nymphaea thermarum	Nymphaeales	Nymphaeaceae	KAF	A
Nmex012803.m1	Nymphaea mexicana	Nymphaeales	Nymphaeaceae	Nmex	A
Nmex013659.m1	Nymphaea mexicana	Nymphaeales	Nymphaeaceae	Nmex	A
Zosma24g01490	Zostera marina	Monocots	Zosteraceae	Zosma	A
Spipo1G0104600	Spirodela polyrhiza	Monocots	Araceae	Spipo	A
Ma02_p20490.1	Musa acuminata	Monocots	Musaceae	Ma	A
Ma05_p22310.1	Musa acuminata	Monocots	Musaceae	Ma	A
Ma04_p31290.1	Musa acuminata	Monocots	Musaceae	Ma	A
Ma04_p35630.1	Musa acuminata	Monocots	Musaceae	Ma	A
Ma05_p15120.1	Musa acuminata	Monocots	Musaceae	Ma	A
Ma04_p19970.1	Musa acuminata	Monocots	Musaceae	Ma	A
Ma05_p13550.1	Musa acuminata	Monocots	Musaceae	Ma	A
Solyc01g110310.2.1	Solanum lycopersicum	Eudicots	Solanaceae	Solyc	A
VIT_203s0038g00490	Vitis vinifera	Eudicots	Vitaceae	VIT	A
Phvul.009G003800.1	Phaseolus vulgaris	Eudicots	Fabaceae	Phvul	A
Potri.009G123400	Populus trichocarpa	Eudicots	Salicaceae	Potri	A
Potri.004G161500	Populus trichocarpa	Eudicots	Salicaceae	Potri	A
AT4G36240.1	Arabidopsis thaliana	Eudicots	Brassicaceae	AT	A
AT4G34680.1	Arabidopsis thaliana	Eudicots	Brassicaceae	AT	A
Solyc03g033660.2.1	Solanum lycopersicum	Eudicots	Solanaceae	Solyc	A
VIT_204s0023g02880	Vitis vinifera	Eudicots	Vitaceae	VIT	A
Solyc02g084590.2.1	Solanum lycopersicum	Eudicots	Solanaceae	Solyc	A
Cc07_g10350	Coffea canephora	Eudicots	Rubiaceae	Cc	A
AT3G51080.1	Arabidopsis thaliana	Eudicots	Brassicaceae	AT	A
AT5G66320.1	Arabidopsis thaliana	Eudicots	Brassicaceae	AT	A
Potri.007G016600	Populus trichocarpa	Eudicots	Salicaceae	Potri	A
Potri.005G117600	Populus trichocarpa	Eudicots	Salicaceae	Potri	A
Phvul.003G258900.2	Phaseolus vulgaris	Eudicots	Fabaceae	Phvul	A
Phvul.002G112000.1	Phaseolus vulgaris	Eudicots	Fabaceae	Phvul	A
Sacu_v1.1_s0015.g006622	salvinia cucullata	Polypodiopsida	Salviniaceae	Sacu	A
Sacu_v1.1_s0158.g023789	salvinia cucullata	Polypodiopsida	Salviniaceae	Sacu	A
Sacu_v1.1_s0192.g025334	salvinia cucullata	Polypodiopsida	Salviniaceae	Sacu	A
Azfi_s0061.g034964	Azolla filiculoides	Polypodiopsida	Salviniaceae	Azfi	A
CKAN_02200300	Cinnamomum kanehirae	Magnoliids	Lauraceae	CKAN	A
Cs06g01126	Chimonanthus praecox	Magnoliids	Calycanthaceae	Cs	A
scaffold00039.68	Amborella trichopoda	Amborellales	Amborellaceae	scaffold	A
Bsch019354.m2	Brasenia schreberi	Nymphaeales	Cabombaceae	Bsch	A
Bsch031570.m1	Brasenia schreberi	Nymphaeales	Cabombaceae	Bsch	A
Bsch043412.m2	Brasenia schreberi	Nymphaeales	Cabombaceae	Bsch	A
Victoria027337.m1	Victoria cruziana	Nymphaeales	Nymphaeaceae	Victoria	A
Eufer033710m1	Euryale ferox	Nymphaeales	Nymphaeaceae	Eufer	A
Eufer024960m1	Euryale ferox	Nymphaeales	Nymphaeaceae	Eufer	A
Eufer041374m1	Euryale ferox	Nymphaeales	Nymphaeaceae	Eufer	A
Nycol.A00312.1.p	Nymphaea tetragona	Nymphaeales	Nymphaeaceae	Nycol	A
KAF3778267.1	Nymphaea thermarum	Nymphaeales	Nymphaeaceae	KAF	A
Nmex028026.m1	Nymphaea mexicana	Nymphaeales	Nymphaeaceae	Nmex	A
Nmex030590.m3	Nymphaea mexicana	Nymphaeales	Nymphaeaceae	Nmex	A
Gb_13387	Ginkgo biloba	Gymnosperms	Ginkgoaceae	Gb	A
SMO05626	Selaginella moellendorffii	Polypodiopsida	Selaginellaceae	SMO	A
SMO28904	Selaginella moellendorffii	Polypodiopsida	Selaginellaceae	SMO	A
Azfi_s0078.g038241	Azolla filiculoides	Polypodiopsida	Salviniaceae	Azfi	A
Gb_06864	Ginkgo biloba	Gymnosperms	Ginkgoaceae	Gb	A
TnS000097109t31	Gnetum montanum	Gymnosperms	Gnetaceae	TnS	A
TnS000097109t30	Gnetum montanum	Gymnosperms	Gnetaceae	TnS	A
LOC_Os12g42970.1	Oryza sativa	Monocots	Poaceae	LOC_Os	A
Sobic.008G179800.1.p	Sorghum bicolor	Monocots	Poaceae	Sobic	A
Gb_24639	Ginkgo biloba	Gymnosperms	Ginkgoaceae	Gb	A
TnS000174697t01	Gnetum montanum	Gymnosperms	Gnetaceae	TnS	A
Aco005182.1	Ananas comosus	Monocots	Bromeliaceae	Aco	A
Ma02_p14570.1	Musa acuminata	Monocots	Musaceae	Ma	A
Ma04_p27990.1	Musa acuminata	Monocots	Musaceae	Ma	A
CKAN_00904000	Cinnamomum kanehirae	Magnoliids	Lauraceae	CKAN	A
Cs06g03179	Chimonanthus praecox	Magnoliids	Calycanthaceae	Cs	A
VIT_208s0007g07550	Vitis vinifera	Eudicots	Vitaceae	VIT	A
Potri.013G059600	Populus trichocarpa	Eudicots	Salicaceae	Potri	A
Potri.019G033000	Populus trichocarpa	Eudicots	Salicaceae	Potri	A
Phvul.004G079200.1	Phaseolus vulgaris	Eudicots	Fabaceae	Phvul	A
Phvul.001G109500.1	Phaseolus vulgaris	Eudicots	Fabaceae	Phvul	A
scaffold00004.55	Amborella trichopoda	Amborellales	Amborellaceae	scaffold	A
Bsch022531.m1	Brasenia schreberi	Nymphaeales	Cabombaceae	Bsch	A
Bsch073011.m1	Brasenia schreberi	Nymphaeales	Cabombaceae	Bsch	A
Bsch026068.m1	Brasenia schreberi	Nymphaeales	Cabombaceae	Bsch	A
Bsch033567.m1	Brasenia schreberi	Nymphaeales	Cabombaceae	Bsch	A
Eufer044510m1	Euryale ferox	Nymphaeales	Nymphaeaceae	Eufer	A
Victoria047459.m1	Victoria cruziana	Nymphaeales	Nymphaeaceae	Victoria	A
Eufer047852m1	Euryale ferox	Nymphaeales	Nymphaeaceae	Eufer	A
Eufer016055m1	Euryale ferox	Nymphaeales	Nymphaeaceae	Eufer	A
Nycol.B01184.1.p	Nymphaea tetragona	Nymphaeales	Nymphaeaceae	Nycol	A
KAF3796119.1	Nymphaea thermarum	Nymphaeales	Nymphaeaceae	KAF	A
Nmex045969.m1	Nymphaea mexicana	Nymphaeales	Nymphaeaceae	Nmex	A
Nmex046516.m1	Nymphaea mexicana	Nymphaeales	Nymphaeaceae	Nmex	A
Azfi_s0117.g046499	Azolla filiculoides	Polypodiopsida	Salviniaceae	Azfi	A
Solyc02g062380.1.1	Solanum lycopersicum	Eudicots	Solanaceae	Solyc	A
Sacu_v1.1_s0063.g015681	salvinia cucullata	Polypodiopsida	Salviniaceae	Sacu	A
Sacu_v1.1_s0024.g009072	salvinia cucullata	Polypodiopsida	Salviniaceae	Sacu	A
Sacu_v1.1_s0146.g023073	salvinia cucullata	Polypodiopsida	Salviniaceae	Sacu	A
Sacu_v1.1_s0072.g016909	salvinia cucullata	Polypodiopsida	Salviniaceae	Sacu	A
Azfi_s0050.g031150	Azolla filiculoides	Polypodiopsida	Salviniaceae	Azfi	A
Azfi_s0115.g046216	Azolla filiculoides	Polypodiopsida	Salviniaceae	Azfi	A
Sacu_v1.1_s0001.g000079	salvinia cucullata	Polypodiopsida	Salviniaceae	Sacu	A
Pp3c10_22480V3.1.p	Physcomitrella patens	Bryophytes	Funariaceae	Pp3c	A
Pp3c10_22600V3.1.p	Physcomitrella patens	Bryophytes	Funariaceae	Pp3c	A
Pp3c20_22670V3.1.p	Physcomitrella patens	Bryophytes	Funariaceae	Pp3c	A
Pp3c20_22630V3.1.p	Physcomitrella patens	Bryophytes	Funariaceae	Pp3c	A
Sphfalx0000s0457.1.p	Sphagnum fallax	Bryophytes	Sphagnaceae	Sphfalx	A
TnS000269885t14	Gnetum montanum	Gymnosperms	Gnetaceae	TnS	A
Sphfalx0011s0027.1.p	Sphagnum fallax	Bryophytes	Sphagnaceae	Sphfalx	A
Sphfalx0138s0008.1.p	Sphagnum fallax	Bryophytes	Sphagnaceae	Sphfalx	A
Sphfalx0244s0009.1.p	Sphagnum fallax	Bryophytes	Sphagnaceae	Sphfalx	A
Mapoly0005s0212.1.p	Marchantia polymorpha	Bryophytes	Marchantiaceae	Mapoly	A
AANG012460	Anthoceros angustus	Bryophytes	Anthocerotaceae	AANG	A
AagrOXF_evm.model.utg000059l.79.1	Anthoceros agrestis Oxford	Bryophytes	Anthocerotaceae	AagrOXF	A
AagrOXF_evm.model.utg000059l.79.2	Anthoceros agrestis Oxford	Bryophytes	Anthocerotaceae	AagrOXF	A
Apun_evm.model.utg000023l.1102.1	Anthoceros punctatus	Bryophytes	Anthocerotaceae	Apun	A
Apun_evm.model.utg000023l.1102.2	Anthoceros punctatus	Bryophytes	Anthocerotaceae	Apun	A
Gb_24250	Ginkgo biloba	Gymnosperms	Ginkgoaceae	Gb	A
Bsch048827.m1	Brasenia schreberi	Nymphaeales	Cabombaceae	Bsch	A
Bsch069317.m1	Brasenia schreberi	Nymphaeales	Cabombaceae	Bsch	A
TnS001033003t01	Gnetum montanum	Gymnosperms	Gnetaceae	TnS	A
TnS000121169t01	Gnetum montanum	Gymnosperms	Gnetaceae	TnS	A
SMO38082	Selaginella moellendorffii	Polypodiopsida	Selaginellaceae	SMO	A
SMO31776	Selaginella moellendorffii	Polypodiopsida	Selaginellaceae	SMO	A
TnS000783521t01	Gnetum montanum	Gymnosperms	Gnetaceae	TnS	A
SMO34037	Selaginella moellendorffii	Polypodiopsida	Selaginellaceae	SMO	A
SMO37544	Selaginella moellendorffii	Polypodiopsida	Selaginellaceae	SMO	A
scaffold00106.107	Amborella trichopoda	Amborellales	Amborellaceae	scaffold	A
Potri.002G142800	Populus trichocarpa	Eudicots	Salicaceae	Potri	A
Potri.014G058600	Populus trichocarpa	Eudicots	Salicaceae	Potri	A
Solyc10g018560.1.1	Solanum lycopersicum	Eudicots	Solanaceae	Solyc	A
Solyc01g090760.2.1	Solanum lycopersicum	Eudicots	Solanaceae	Solyc	A
VIT_215s0021g02510	Vitis vinifera	Eudicots	Vitaceae	VIT	A
AT2G45050.1	Arabidopsis thaliana	Eudicots	Brassicaceae	AT	A
AT3G60530.1	Arabidopsis thaliana	Eudicots	Brassicaceae	AT	A
Nycol.D01421.1.p	Nymphaea tetragona	Nymphaeales	Nymphaeaceae	Nycol	A
KAF3780629.1	Nymphaea thermarum	Nymphaeales	Nymphaeaceae	KAF	A
Nmex040904.m1	Nymphaea mexicana	Nymphaeales	Nymphaeaceae	Nmex	A
Nmex042359.m1	Nymphaea mexicana	Nymphaeales	Nymphaeaceae	Nmex	A
Eufer036766m1	Euryale ferox	Nymphaeales	Nymphaeaceae	Eufer	A
Eufer048447m1	Euryale ferox	Nymphaeales	Nymphaeaceae	Eufer	A
Eufer045124m1	Euryale ferox	Nymphaeales	Nymphaeaceae	Eufer	A
Victoria004020.m1	Victoria cruziana	Nymphaeales	Nymphaeaceae	Victoria	A
CKAN_01640200	Cinnamomum kanehirae	Magnoliids	Lauraceae	CKAN	A
Cs10g01751	Chimonanthus praecox	Magnoliids	Calycanthaceae	Cs	A
Lchi01461	Liriodendron chinense	Magnoliids	Magnoliaceae	Lchi	A
Zosma85g00390	Zostera marina	Monocots	Zosteraceae	Zosma	A
Spipo1G0082500	Spirodela polyrhiza	Monocots	Araceae	Spipo	A
Spipo11G0034200	Spirodela polyrhiza	Monocots	Araceae	Spipo	A
LOC_Os10g40810.1	Oryza sativa	Monocots	Poaceae	LOC_Os	A
Sobic.001G062700.1.p	Sorghum bicolor	Monocots	Poaceae	Sobic	A
Sobic.001G299600.1.p	Sorghum bicolor	Monocots	Poaceae	Sobic	A
Aco011713.1	Ananas comosus	Monocots	Bromeliaceae	Aco	A
Ma05_p23340.1	Musa acuminata	Monocots	Musaceae	Ma	A
Ma11_p04170.1	Musa acuminata	Monocots	Musaceae	Ma	A
Ma04_p36860.1	Musa acuminata	Monocots	Musaceae	Ma	A
Ma04_p20210.1	Musa acuminata	Monocots	Musaceae	Ma	A
Ma05_p13330.1	Musa acuminata	Monocots	Musaceae	Ma	A
TnS000984855t11	Gnetum montanum	Gymnosperms	Gnetaceae	TnS	A
Zosma5g01940	Zostera marina	Monocots	Zosteraceae	Zosma	A
Spipo14G0016600	Spirodela polyrhiza	Monocots	Araceae	Spipo	A
Aco005995.1	Ananas comosus	Monocots	Bromeliaceae	Aco	A
LOC_Os01g54210.1	Oryza sativa	Monocots	Poaceae	LOC_Os	A
Sobic.003G293100.1.p	Sorghum bicolor	Monocots	Poaceae	Sobic	A
LOC_Os05g44400.1	Oryza sativa	Monocots	Poaceae	LOC_Os	A
Sobic.009G202000.1.p	Sorghum bicolor	Monocots	Poaceae	Sobic	A
Ma06_p28060.1	Musa acuminata	Monocots	Musaceae	Ma	A
Spipo21G0036200	Spirodela polyrhiza	Monocots	Araceae	Spipo	A
Spipo18G0006400	Spirodela polyrhiza	Monocots	Araceae	Spipo	A
Ma04_p02660.1	Musa acuminata	Monocots	Musaceae	Ma	A
Ma04_p10430.1	Musa acuminata	Monocots	Musaceae	Ma	A
Ma03_p32910.1	Musa acuminata	Monocots	Musaceae	Ma	A
Ma07_p26400.1	Musa acuminata	Monocots	Musaceae	Ma	A
scaffold00056.57	Amborella trichopoda	Amborellales	Amborellaceae	scaffold	A
Nycol.F00755.1.p	Nymphaea tetragona	Nymphaeales	Nymphaeaceae	Nycol	A
KAF3788868.1	Nymphaea thermarum	Nymphaeales	Nymphaeaceae	KAF	A
Nmex031512.m1	Nymphaea mexicana	Nymphaeales	Nymphaeaceae	Nmex	A
Nmex033293.m1	Nymphaea mexicana	Nymphaeales	Nymphaeaceae	Nmex	A
Victoria012553.m1	Victoria cruziana	Nymphaeales	Nymphaeaceae	Victoria	A
Eufer038840m1	Euryale ferox	Nymphaeales	Nymphaeaceae	Eufer	A
Eufer009735m1	Euryale ferox	Nymphaeales	Nymphaeaceae	Eufer	A
Eufer030090m1	Euryale ferox	Nymphaeales	Nymphaeaceae	Eufer	A
Nmex015913.m1	Nymphaea mexicana	Nymphaeales	Nymphaeaceae	Nmex	A
Nmex017401.m1	Nymphaea mexicana	Nymphaeales	Nymphaeaceae	Nmex	A
Nycol.A02198.1.p	Nymphaea tetragona	Nymphaeales	Nymphaeaceae	Nycol	A
KAF3784288.1	Nymphaea thermarum	Nymphaeales	Nymphaeaceae	KAF	A
Eufer043544m1	Euryale ferox	Nymphaeales	Nymphaeaceae	Eufer	A
Victoria006322.m1	Victoria cruziana	Nymphaeales	Nymphaeaceae	Victoria	A
Eufer017834m1	Euryale ferox	Nymphaeales	Nymphaeaceae	Eufer	A
Eufer034525m1	Euryale ferox	Nymphaeales	Nymphaeaceae	Eufer	A
Cs04g02699	Chimonanthus praecox	Magnoliids	Calycanthaceae	Cs	A
Lchi00930	Liriodendron chinense	Magnoliids	Magnoliaceae	Lchi	A
Lchi08934	Liriodendron chinense	Magnoliids	Magnoliaceae	Lchi	A
CKAN_01142500	Cinnamomum kanehirae	Magnoliids	Lauraceae	CKAN	A
CKAN_00071700	Cinnamomum kanehirae	Magnoliids	Lauraceae	CKAN	A
Cs02g00644	Chimonanthus praecox	Magnoliids	Calycanthaceae	Cs	A
VIT_209s0002g03750	Vitis vinifera	Eudicots	Vitaceae	VIT	A
Potri.001G188500	Populus trichocarpa	Eudicots	Salicaceae	Potri	A
Phvul.010G146300.1	Phaseolus vulgaris	Eudicots	Fabaceae	Phvul	A
Solyc03g120890.2.1	Solanum lycopersicum	Eudicots	Solanaceae	Solyc	A
Cc04_g02680	Coffea canephora	Eudicots	Rubiaceae	Cc	A
Solyc08g066510.2.1	Solanum lycopersicum	Eudicots	Solanaceae	Solyc	A
Cc08_g09710	Coffea canephora	Eudicots	Rubiaceae	Cc	A
VIT_204s0008g03270	Vitis vinifera	Eudicots	Vitaceae	VIT	A
Phvul.009G110400.1	Phaseolus vulgaris	Eudicots	Fabaceae	Phvul	A
Phvul.008G157600.1	Phaseolus vulgaris	Eudicots	Fabaceae	Phvul	A
AT4G32890.1	Arabidopsis thaliana	Eudicots	Brassicaceae	AT	A
AT5G25830.1	Arabidopsis thaliana	Eudicots	Brassicaceae	AT	A
Potri.006G237700	Populus trichocarpa	Eudicots	Salicaceae	Potri	A
Potri.018G044900	Populus trichocarpa	Eudicots	Salicaceae	Potri	A
Potri.T158300	Populus trichocarpa	Eudicots	Salicaceae	Potri	A
VIT_206s0004g02740	Vitis vinifera	Eudicots	Vitaceae	VIT	A
Potri.005G066100	Populus trichocarpa	Eudicots	Salicaceae	Potri	A
Zosma34g00120	Zostera marina	Monocots	Zosteraceae	Zosma	A
Zosma115g00120	Zostera marina	Monocots	Zosteraceae	Zosma	A
Zosma122g00810	Zostera marina	Monocots	Zosteraceae	Zosma	A
Zosma162g00190	Zostera marina	Monocots	Zosteraceae	Zosma	A
AT2G28340.1	Arabidopsis thaliana	Eudicots	Brassicaceae	AT	A
AT1G08000.1	Arabidopsis thaliana	Eudicots	Brassicaceae	AT	A
AT1G08010.1	Arabidopsis thaliana	Eudicots	Brassicaceae	AT	A
Solyc06g075140.2.1	Solanum lycopersicum	Eudicots	Solanaceae	Solyc	A
Solyc11g069510.1.1	Solanum lycopersicum	Eudicots	Solanaceae	Solyc	A
Cc01_g11010	Coffea canephora	Eudicots	Rubiaceae	Cc	A
Potri.004G211800	Populus trichocarpa	Eudicots	Salicaceae	Potri	A
AT3G54810.2	Arabidopsis thaliana	Eudicots	Brassicaceae	AT	A
Phvul.005G134400.1	Phaseolus vulgaris	Eudicots	Fabaceae	Phvul	A
Phvul.011G080200.1	Phaseolus vulgaris	Eudicots	Fabaceae	Phvul	A
scaffold00148.27	Amborella trichopoda	Amborellales	Amborellaceae	scaffold	A
Aco016259.1	Ananas comosus	Monocots	Bromeliaceae	Aco	A
LOC_Os04g45650.2	Oryza sativa	Monocots	Poaceae	LOC_Os	A
Sobic.006G162800.1.p	Sorghum bicolor	Monocots	Poaceae	Sobic	A
LOC_Os02g43150.1	Oryza sativa	Monocots	Poaceae	LOC_Os	A
Sobic.004G301100.1.p	Sorghum bicolor	Monocots	Poaceae	Sobic	A
Cc02_g17010	Coffea canephora	Eudicots	Rubiaceae	Cc	A
Phvul.011G039600.1	Phaseolus vulgaris	Eudicots	Fabaceae	Phvul	A
Azfi_s0006.g009918	Azolla filiculoides	Polypodiopsida	Salviniaceae	Azfi	A
Bsch034629.m1	Brasenia schreberi	Nymphaeales	Cabombaceae	Bsch	A
Bsch030476.m1	Brasenia schreberi	Nymphaeales	Cabombaceae	Bsch	A
Bsch031686.m1	Brasenia schreberi	Nymphaeales	Cabombaceae	Bsch	A
LOC_Os02g56250.1	Oryza sativa	Monocots	Poaceae	LOC_Os	A
Sobic.004G337500.1.p	Sorghum bicolor	Monocots	Poaceae	Sobic	A
Aco010081.1	Ananas comosus	Monocots	Bromeliaceae	Aco	A
Ma02_p04710.1	Musa acuminata	Monocots	Musaceae	Ma	A
Ma01_p04340.1	Musa acuminata	Monocots	Musaceae	Ma	A
Ma09_p21470.1	Musa acuminata	Monocots	Musaceae	Ma	A
Spipo1G0002500	Musa acuminata	Monocots	Musaceae	Ma	A
LOC_Os03g05160.1	Musa acuminata	Monocots	Musaceae	Ma	A
Sobic.001G506066.1.p	Sorghum bicolor	Monocots	Poaceae	Sobic	A
Spipo1G0015100	Spirodela polyrhiza	Monocots	Araceae	Spipo	A
Ma11_p15680.1	Musa acuminata	Monocots	Musaceae	Ma	A
Ma08_p12590.1	Musa acuminata	Monocots	Musaceae	Ma	A
Ma11_p02250.1	Musa acuminata	Monocots	Musaceae	Ma	A
CKAN_02605400	Cinnamomum kanehirae	Magnoliids	Lauraceae	CKAN	A
Lchi05395	Liriodendron chinense	Magnoliids	Magnoliaceae	Lchi	A
Cs01g02510	Chimonanthus praecox	Magnoliids	Calycanthaceae	Cs	A
Cs06g02201	Chimonanthus praecox	Magnoliids	Calycanthaceae	Cs	A
Lchi08164	Liriodendron chinense	Magnoliids	Magnoliaceae	Lchi	A
scaffold00017.219	Amborella trichopoda	Amborellales	Amborellaceae	scaffold	A
Cc02_g11290	Coffea canephora	Eudicots	Rubiaceae	Cc	A
Solyc04g015360.2.1	Solanum lycopersicum	Eudicots	Solanaceae	Solyc	A
Solyc05g056120.2.1	Solanum lycopersicum	Eudicots	Solanaceae	Solyc	A
VIT_213s0019g04390	Vitis vinifera	Eudicots	Vitaceae	VIT	A
Potri.010G223300	Populus trichocarpa	Eudicots	Salicaceae	Potri	A
Potri.008G038900	Populus trichocarpa	Eudicots	Salicaceae	Potri	A
Phvul.004G083100.1	Phaseolus vulgaris	Eudicots	Fabaceae	Phvul	A
Phvul.007G095300.1	Phaseolus vulgaris	Eudicots	Fabaceae	Phvul	A
Nycol.L00712.1.p	Nymphaea tetragona	Nymphaeales	Nymphaeaceae	Nycol	A
KAF3783154.1	Nymphaea thermarum	Nymphaeales	Nymphaeaceae	KAF	A
Nmex038470.m1	Nymphaea mexicana	Nymphaeales	Nymphaeaceae	Nmex	A
Nmex049996.m1	Nymphaea mexicana	Nymphaeales	Nymphaeaceae	Nmex	A
Eufer040070m1	Euryale ferox	Nymphaeales	Nymphaeaceae	Eufer	A
Eufer024373m1	Euryale ferox	Nymphaeales	Nymphaeaceae	Eufer	A
Eufer036008m1	Euryale ferox	Nymphaeales	Nymphaeaceae	Eufer	A
Victoria013946.m1	Victoria cruziana	Nymphaeales	Nymphaeaceae	Victoria	A
Victoria013947.m1	Victoria cruziana	Nymphaeales	Nymphaeaceae	Victoria	A
Bsch036180.m1	Brasenia schreberi	Nymphaeales	Cabombaceae	Bsch	A
Bsch063925.m1	Brasenia schreberi	Nymphaeales	Cabombaceae	Bsch	A
Bsch019958.m2	Brasenia schreberi	Nymphaeales	Cabombaceae	Bsch	A
Bsch014866.m2	Brasenia schreberi	Nymphaeales	Cabombaceae	Bsch	A
Bsch020456.m1	Brasenia schreberi	Nymphaeales	Cabombaceae	Bsch	A
Nycol.D01846.1.p	Nymphaea tetragona	Nymphaeales	Nymphaeaceae	Nycol	A
KAF3780594.1	Nymphaea thermarum	Nymphaeales	Nymphaeaceae	KAF	A
Eufer024774m1	Euryale ferox	Nymphaeales	Nymphaeaceae	Eufer	A
Eufer044578m1	Euryale ferox	Nymphaeales	Nymphaeaceae	Eufer	A
Nmex041954.m1	Nymphaea mexicana	Nymphaeales	Nymphaeaceae	Nmex	A
Victoria028653.m1	Victoria cruziana	Nymphaeales	Nymphaeaceae	Victoria	A
Spipo11G0059200	Spirodela polyrhiza	Monocots	Araceae	Spipo	A
Cc03_g07150	Coffea canephora	Eudicots	Rubiaceae	Cc	A
Solyc05g053500.2.1	Solanum lycopersicum	Eudicots	Solanaceae	Solyc	A
Solyc09g091250.2.1	Solanum lycopersicum	Eudicots	Solanaceae	Solyc	A
Phvul.007G227300.1	Phaseolus vulgaris	Eudicots	Fabaceae	Phvul	A
Lchi24152	Liriodendron chinense	Magnoliids	Magnoliaceae	Lchi	A
Cs06g02001	Chimonanthus praecox	Magnoliids	Calycanthaceae	Cs	A
CKAN_02544500	Cinnamomum kanehirae	Magnoliids	Lauraceae	CKAN	A
Cs01g02272	Chimonanthus praecox	Magnoliids	Calycanthaceae	Cs	A
AT3G24050.1	Arabidopsis thaliana	Eudicots	Brassicaceae	AT	A
VIT_205s0051g00450	Vitis vinifera	Eudicots	Vitaceae	VIT	A
Potri.003G174800	Populus trichocarpa	Eudicots	Salicaceae	Potri	A
Potri.001G053500	Populus trichocarpa	Eudicots	Salicaceae	Potri	A
scaffold00155.58	Amborella trichopoda	Amborellales	Amborellaceae	scaffold	D
scaffold00155.59	Amborella trichopoda	Amborellales	Amborellaceae	scaffold	D
Cz10g26190.t1	chromochloris zofingiensis	Chlorophyta	Chromochloridaceae	Cz	D
Vocar.0005s0297.1.p	Volvox carteri	Chlorophyta	Volvocaceae	Vocar	D
pm000794g0020	penium margaritaceum	Charophyta	Zygnematophyceae	pm	D
pm008365g0030	penium margaritaceum	Charophyta	Zygnematophyceae	pm	D
Ma11_p10510.1	Musa acuminata	Monocots	Musaceae	Ma	D
Sobic.004G023500.1.p	Sorghum bicolor	Monocots	Poaceae	Sobic	D
LOC_Os03g03850.1	Oryza sativa	Monocots	Poaceae	LOC_Os	D
LOC_Os11g08410.1	Oryza sativa	Monocots	Poaceae	LOC_Os	D
LOC_Os12g07120.1	Oryza sativa	Monocots	Poaceae	LOC_Os	D
Sobic.008G051400.2.p	Sorghum bicolor	Monocots	Poaceae	Sobic	D
Sobic.008G051500.1.p	Sorghum bicolor	Monocots	Poaceae	Sobic	D
Sobic.008G051700.1.p	Sorghum bicolor	Monocots	Poaceae	Sobic	D
VIT_214s0066g00150	Vitis vinifera	Eudicots	Vitaceae	VIT	D
Olu.32750	ostreococcus lucimarinus	Chlorophyta	Bathycoccaceae	Olu	D
pm031610g0010	penium margaritaceum	Charophyta	Zygnematophyceae	pm	D
Sacu_v1.1_s0128.g021913	salvinia cucullata	Polypodiopsida	Salviniaceae	Sacu	D
kfl00243_0100	klebsormidium flaccidum	Charophyta	Klebsormidiaceae	kfl	D
Sphfalx0043s0114.1.p	Sphagnum fallax	Bryophytes	Sphagnaceae	Sphfalx	D
Sphfalx0006s0098.1.p	Sphagnum fallax	Bryophytes	Sphagnaceae	Sphfalx	D
Sacu_v1.1_s0211.g025929	salvinia cucullata	Polypodiopsida	Salviniaceae	Sacu	D
Azfi_s0155.g053586	Azolla filiculoides	Polypodiopsida	Salviniaceae	Azfi	D
Sacu_v1.1_s0007.g003575	salvinia cucullata	Polypodiopsida	Salviniaceae	Sacu	D
Azfi_s0087.g042307	Azolla filiculoides	Polypodiopsida	Salviniaceae	Azfi	D
Sacu_v1.1_s0065.g015917	salvinia cucullata	Polypodiopsida	Salviniaceae	Sacu	D
VIT_206s0004g01275	Vitis vinifera	Eudicots	Vitaceae	VIT	D
C.braunii.g37571	Chara braunii	Charophyta	Characeae	C.braunii	D
Aco012921.1	Ananas comosus	Monocots	Bromeliaceae	Aco	D
Pum0229s0008.1.p	Porphyra umbilicalis	Rhodophyta	Bangiaceae	Pum	D
Cre08.g358534.t1.1	Chlamydomonas reinhardtii	Chlorophyta	Chlamydomonadaceae	Cre	D
Vocar.0003s0248.1.p	Volvox carteri	Chlorophyta	Volvocaceae	Vocar	D
Mpu.39370	Micromonas pusilla	Chlorophyta	Mamiellaceae	Mpu	D
Msp.107704	Micromonas sp. RCC299	Chlorophyta	Mamiellaceae	Msp	D
Csu.64167	Coccomyxa subellipsoidea	Chlorophyta	Coccomyxaceae	Csu	D
Ccr.CDF32244	Chondrus crispus	Rhodophyta	Gigartinaceae	Ccr	D
Ccr.CDF40161	Chondrus crispus	Rhodophyta	Gigartinaceae	Ccr	D
Cz02g12190.t1	chromochloris zofingiensis	Chlorophyta	Chromochloridaceae	Cz	D
Cre05.g242600.t1.2	Chlamydomonas reinhardtii	Chlorophyta	Chlamydomonadaceae	Cre	D
Vocar.0078s0012.1.p	Volvox carteri	Chlorophyta	Volvocaceae	Vocar	D
Cz08g00080.t1	chromochloris zofingiensis	Chlorophyta	Chromochloridaceae	Cz	D
Olu.30438	ostreococcus lucimarinus	Chlorophyta	Bathycoccaceae	Olu	D
Mpu.48598	Micromonas pusilla	Chlorophyta	Mamiellaceae	Mpu	D
Msp.105435	Micromonas sp. RCC299	Chlorophyta	Mamiellaceae	Msp	D
Pp3c20_8930V3.1.p	Physcomitrella patens	Bryophytes	Funariaceae	Pp3c	D
Zosma581g00010	Zostera marina	Monocots	Zosteraceae	Zosma	D
Zosma36g00040	Zostera marina	Monocots	Zosteraceae	Zosma	D
Zosma134g00070	Zostera marina	Monocots	Zosteraceae	Zosma	D
Zosma140g00360	Zostera marina	Monocots	Zosteraceae	Zosma	D
TnS000095137t07	Gnetum montanum	Gymnosperms	Gnetaceae	TnS	D
scaffold00025.412	Amborella trichopoda	Amborellales	Amborellaceae	scaffold	D
TnS000370161t01	Gnetum montanum	Gymnosperms	Gnetaceae	TnS	D
Azfi_s0065.g035951	Azolla filiculoides	Polypodiopsida	Salviniaceae	Azfi	D
Sacu_v1.1_s0020.g008188	salvinia cucullata	Polypodiopsida	Salviniaceae	Sacu	D
Mapoly0095s0046.1.p	Marchantia polymorpha	Bryophytes	Marchantiaceae	Mapoly	D
Sphfalx0010s0041.1.p	Sphagnum fallax	Bryophytes	Sphagnaceae	Sphfalx	D
Sphfalx0024s0013.1.p	Sphagnum fallax	Bryophytes	Sphagnaceae	Sphfalx	D
Pp3c24_13550V3.1.p	Physcomitrella patens	Bryophytes	Funariaceae	Pp3c	D
Pp3c8_19750V3.1.p	Physcomitrella patens	Bryophytes	Funariaceae	Pp3c	D
Sphfalx0157s0023.1.p	Sphagnum fallax	Bryophytes	Sphagnaceae	Sphfalx	D
Sphfalx0034s0003.1.p	Sphagnum fallax	Bryophytes	Sphagnaceae	Sphfalx	D
VIT_212s0121g00120	Vitis vinifera	Eudicots	Vitaceae	VIT	D
Cc02_g32450	Coffea canephora	Eudicots	Rubiaceae	Cc	D
Phvul.006G212400.1	Phaseolus vulgaris	Eudicots	Fabaceae	Phvul	D
Phvul.002G250800.1	Phaseolus vulgaris	Eudicots	Fabaceae	Phvul	D
scaffold00008.33	Amborella trichopoda	Amborellales	Amborellaceae	scaffold	D
CKAN_01924000	Cinnamomum kanehirae	Magnoliids	Lauraceae	CKAN	D
Cs07g00760	Chimonanthus praecox	Magnoliids	Calycanthaceae	Cs	D
Lchi01856	Liriodendron chinense	Magnoliids	Magnoliaceae	Lchi	D
CKAN_02206200	Cinnamomum kanehirae	Magnoliids	Lauraceae	CKAN	D
Cs11g01624	Chimonanthus praecox	Magnoliids	Calycanthaceae	Cs	D
Bsch031782.m1	Brasenia schreberi	Nymphaeales	Cabombaceae	Bsch	D
Bsch033015.m1	Brasenia schreberi	Nymphaeales	Cabombaceae	Bsch	D
Bsch074001.m3	Brasenia schreberi	Nymphaeales	Cabombaceae	Bsch	D
Bsch038030.m1	Brasenia schreberi	Nymphaeales	Cabombaceae	Bsch	D
Bsch038130.m1	Brasenia schreberi	Nymphaeales	Cabombaceae	Bsch	D
Nycol.H00688.1.p	Nymphaea tetragona	Nymphaeales	Nymphaeaceae	Nycol	D
KAF3781079.1	Nymphaea thermarum	Nymphaeales	Nymphaeaceae	KAF	D
Nmex006438.m1	Nymphaea mexicana	Nymphaeales	Nymphaeaceae	Nmex	D
Nmex006023.m1	Nymphaea mexicana	Nymphaeales	Nymphaeaceae	Nmex	D
Nmex044843.m1	Nymphaea mexicana	Nymphaeales	Nymphaeaceae	Nmex	D
Eufer039810m1	Euryale ferox	Nymphaeales	Nymphaeaceae	Eufer	D
Eufer035761m1	Euryale ferox	Nymphaeales	Nymphaeaceae	Eufer	D
Eufer024594m1	Euryale ferox	Nymphaeales	Nymphaeaceae	Eufer	D
Victoria013539.m1	Victoria cruziana	Nymphaeales	Nymphaeaceae	Victoria	D
scaffold00002.171	Amborella trichopoda	Amborellales	Amborellaceae	scaffold	D
Bsch024868.m1	Brasenia schreberi	Nymphaeales	Cabombaceae	Bsch	D
Bsch035727.m1	Brasenia schreberi	Nymphaeales	Cabombaceae	Bsch	D
Nmex042494.m1	Nymphaea mexicana	Nymphaeales	Nymphaeaceae	Nmex	D
Nycol.D01259.1.p	Nymphaea tetragona	Nymphaeales	Nymphaeaceae	Nycol	D
KAF3792994.1	Nymphaea thermarum	Nymphaeales	Nymphaeaceae	KAF	D
Victoria004193.m1	Victoria cruziana	Nymphaeales	Nymphaeaceae	Victoria	D
Eufer044998m1	Euryale ferox	Nymphaeales	Nymphaeaceae	Eufer	D
Eufer048347m1	Euryale ferox	Nymphaeales	Nymphaeaceae	Eufer	D
Bsch015085.m3	Brasenia schreberi	Nymphaeales	Cabombaceae	Bsch	D
Bsch026994.m1	Brasenia schreberi	Nymphaeales	Cabombaceae	Bsch	D
Bsch003487.m2	Brasenia schreberi	Nymphaeales	Cabombaceae	Bsch	D
Bsch012696.m1	Brasenia schreberi	Nymphaeales	Cabombaceae	Bsch	D
Nmex039205.m6	Nymphaea mexicana	Nymphaeales	Nymphaeaceae	Nmex	D
Nmex049274.m3	Nymphaea mexicana	Nymphaeales	Nymphaeaceae	Nmex	D
Nycol.L01330.1.p	Nymphaea tetragona	Nymphaeales	Nymphaeaceae	Nycol	D
KAF3787642.1	Nymphaea thermarum	Nymphaeales	Nymphaeaceae	KAF	D
Eufer014752m1	Euryale ferox	Nymphaeales	Nymphaeaceae	Eufer	D
Eufer026285m1	Euryale ferox	Nymphaeales	Nymphaeaceae	Eufer	D
Victoria028362.m2	Victoria cruziana	Nymphaeales	Nymphaeaceae	Victoria	D
AT4G17570.2	Arabidopsis thaliana	Eudicots	Brassicaceae	AT	D
AT5G47140.1	Arabidopsis thaliana	Eudicots	Brassicaceae	AT	D
Potri.003G082800	Populus trichocarpa	Eudicots	Salicaceae	Potri	D
Potri.001G151700	Populus trichocarpa	Eudicots	Salicaceae	Potri	D
Phvul.003G224500.2	Phaseolus vulgaris	Eudicots	Fabaceae	Phvul	D
Phvul.002G001500.1	Phaseolus vulgaris	Eudicots	Fabaceae	Phvul	D
Cc08_g11450	Coffea canephora	Eudicots	Rubiaceae	Cc	D
Solyc06g060940.1.1	Solanum lycopersicum	Eudicots	Solanaceae	Solyc	D
Solyc08g007190.2.1	Solanum lycopersicum	Eudicots	Solanaceae	Solyc	D
Solyc08g077960.2.1	Solanum lycopersicum	Eudicots	Solanaceae	Solyc	D
CKAN_01569600	Cinnamomum kanehirae	Magnoliids	Lauraceae	CKAN	D
Cs08g03450	Chimonanthus praecox	Magnoliids	Calycanthaceae	Cs	D
Lchi01268	Liriodendron chinense	Magnoliids	Magnoliaceae	Lchi	D
Cs10g02685	Chimonanthus praecox	Magnoliids	Calycanthaceae	Cs	D
Cs10g01460	Chimonanthus praecox	Magnoliids	Calycanthaceae	Cs	D
CKAN_01627600	Cinnamomum kanehirae	Magnoliids	Lauraceae	CKAN	D
CKAN_00967000	Cinnamomum kanehirae	Magnoliids	Lauraceae	CKAN	D
CKAN_00967200	Cinnamomum kanehirae	Magnoliids	Lauraceae	CKAN	D
Zosma39g00110	Zostera marina	Monocots	Zosteraceae	Zosma	D
Aco011659.1	Ananas comosus	Monocots	Bromeliaceae	Aco	D
Aco012875.1	Ananas comosus	Monocots	Bromeliaceae	Aco	D
LOC_Os04g46020.1	Oryza sativa	Monocots	Poaceae	LOC_Os	D
Sobic.001G137300.1.p	Sorghum bicolor	Monocots	Poaceae	Sobic	D
Sobic.006G166100.1.p	Sorghum bicolor	Monocots	Poaceae	Sobic	D
Ma04_p18420.1	Musa acuminata	Monocots	Musaceae	Ma	D
Ma08_p15370.1	Musa acuminata	Monocots	Musaceae	Ma	D
Ma02_p20140.1	Musa acuminata	Monocots	Musaceae	Ma	D
Ma11_p16250.1	Musa acuminata	Monocots	Musaceae	Ma	D
Ma05_p20620.1	Musa acuminata	Monocots	Musaceae	Ma	D
Ma11_p21420.1	Musa acuminata	Monocots	Musaceae	Ma	D
Sacu_v1.1_s0034.g011193	Musa acuminata	Monocots	Musaceae	Ma	D
Csu.46871	Coccomyxa subellipsoidea	Chlorophyta	Coccomyxaceae	Csu	D
Cz01g14140.t1	chromochloris zofingiensis	Chlorophyta	Chromochloridaceae	Cz	D
Sobic.005G022400.2.p	Sorghum bicolor	Monocots	Poaceae	Sobic	D
Cre03.g160700.t1.1	Chlamydomonas reinhardtii	Chlorophyta	Chlamydomonadaceae	Cre	D
Cre10.g435450.t1.2	Chlamydomonas reinhardtii	Chlorophyta	Chlamydomonadaceae	Cre	D
Cz11g08060.t1	chromochloris zofingiensis	Chlorophyta	Chromochloridaceae	Cz	D
Mpu.59732	Micromonas pusilla	Chlorophyta	Mamiellaceae	Mpu	D
PRCOL_00003873-RA	Prasinoderma coloniale	Prasinodermophyta	Prasinodermataceae	PRCOL	D
Cz12g10200.t1	chromochloris zofingiensis	Chlorophyta	Chromochloridaceae	Cz	D
Mpu.47201	Micromonas pusilla	Chlorophyta	Mamiellaceae	Mpu	D
Msp.59665	Micromonas sp. RCC299	Chlorophyta	Mamiellaceae	Msp	D
Ccr.CDF36548	Chondrus crispus	Rhodophyta	Gigartinaceae	Ccr	D
Azfi_s0002.g001627	Azolla filiculoides	Polypodiopsida	Salviniaceae	Azfi	D
Cre01.g025050.t1.2	Chlamydomonas reinhardtii	Chlorophyta	Chlamydomonadaceae	Cre	D
Vocar.0001s0838.1.p	Volvox carteri	Chlorophyta	Volvocaceae	Vocar	D
Cz02g13590.t1	chromochloris zofingiensis	Chlorophyta	Chromochloridaceae	Cz	D
Cz03g10210.t1	chromochloris zofingiensis	Chlorophyta	Chromochloridaceae	Cz	D
Olu.32466	ostreococcus lucimarinus	Chlorophyta	Bathycoccaceae	Olu	D
C.braunii.g37854	Chara braunii	Charophyta	Characeae	C.braunii	D
Cz05g04080.t1	chromochloris zofingiensis	Chlorophyta	Chromochloridaceae	Cz	D
Cz04g12290.t1	chromochloris zofingiensis	Chlorophyta	Chromochloridaceae	Cz	D
Mpu.46789	Micromonas pusilla	Chlorophyta	Mamiellaceae	Mpu	D
Msp.105585	Micromonas sp. RCC299	Chlorophyta	Mamiellaceae	Msp	D
ME000438S07259	Mesotaenium endlicherianum	Charophyta	Mesotaeniaceae	ME	D
Pum0022s0095.1.p	Porphyra umbilicalis	Rhodophyta	Bangiaceae	Pum	D
Mpu.56004	Micromonas pusilla	Chlorophyta	Mamiellaceae	Mpu	D
Cre08.g358532.t1.1	Chlamydomonas reinhardtii	Chlorophyta	Chlamydomonadaceae	Cre	D
Vocar.0003s0247.1.p	Volvox carteri	Chlorophyta	Volvocaceae	Vocar	D
Cz07g29070.t1	chromochloris zofingiensis	Chlorophyta	Chromochloridaceae	Cz	D
Mpu.61701	Micromonas pusilla	Chlorophyta	Mamiellaceae	Mpu	D
Msp.54162	Micromonas sp. RCC299	Chlorophyta	Mamiellaceae	Msp	D
Chrsp33S05068	Chrolokybus_sp.pep	Charophyta	Chlorokybaceae	Chrsp	D
Cz16g13050.t1	chromochloris zofingiensis	Chlorophyta	Chromochloridaceae	Cz	D
Cre11.g467581.t1.1	Chlamydomonas reinhardtii	Chlorophyta	Chlamydomonadaceae	Cre	D
Vocar.0009s0375.1.p	Volvox carteri	Chlorophyta	Volvocaceae	Vocar	D
SM000015S01250	Spirogloea muscicola	Charophyta	Spirogloeaceae	SM	D
kfl00178_0140	klebsormidium flaccidum	Charophyta	Klebsormidiaceae	kfl	D
kfl00178_0130	klebsormidium flaccidum	Charophyta	Klebsormidiaceae	kfl	D
kfl00779_0040	klebsormidium flaccidum	Charophyta	Klebsormidiaceae	kfl	D
Pum0390s0003.1.p	Porphyra umbilicalis	Rhodophyta	Bangiaceae	Pum	D
Cre03.g160600.t1.1	Chlamydomonas reinhardtii	Chlorophyta	Chlamydomonadaceae	Cre	D
Vocar.0005s0296.1.p	Volvox carteri	Chlorophyta	Volvocaceae	Vocar	D
Pum0235s0012.1.p	Porphyra umbilicalis	Rhodophyta	Bangiaceae	Pum	D
Csu.67181	Coccomyxa subellipsoidea	Chlorophyta	Coccomyxaceae	Csu	D
Pum0204s0003.1.p	Porphyra umbilicalis	Rhodophyta	Bangiaceae	Pum	D
Cre06.g266850.t1.1	Chlamydomonas reinhardtii	Chlorophyta	Chlamydomonadaceae	Cre	D
Cre06.g266950.t1.1	Chlamydomonas reinhardtii	Chlorophyta	Chlamydomonadaceae	Cre	D
Vocar.0002s0221.1.p	Volvox carteri	Chlorophyta	Volvocaceae	Vocar	D
Vocar.0002s0223.1.p	Volvox carteri	Chlorophyta	Volvocaceae	Vocar	D
Pum0769s0003.1.p	Porphyra umbilicalis	Rhodophyta	Bangiaceae	Pum	D
kfl00334_0040	klebsormidium flaccidum	Charophyta	Klebsormidiaceae	kfl	D
Pum0311s0009.1.p	Porphyra umbilicalis	Rhodophyta	Bangiaceae	Pum	D
LOC_Os10g32070.1	Oryza sativa	Monocots	Poaceae	LOC_Os	D
Sobic.001G229200.1.p	Sorghum bicolor	Monocots	Poaceae	Sobic	D
kfl00334_0120	klebsormidium flaccidum	Charophyta	Klebsormidiaceae	kfl	D
Mpu.52743	Micromonas pusilla	Chlorophyta	Mamiellaceae	Mpu	D
Bsch042052.m1	Brasenia schreberi	Nymphaeales	Cabombaceae	Bsch	D
kfl00028_0250	klebsormidium flaccidum	Charophyta	Klebsormidiaceae	kfl	D
Chrsp76S07628	Chrolokybus_sp.pep	Charophyta	Chlorokybaceae	Chrsp	C
Cz04g15510.t1	chromochloris zofingiensis	Chlorophyta	Chromochloridaceae	Cz	C
Potri.003G213300	Populus trichocarpa	Eudicots	Salicaceae	Potri	C
Azfi_s0003.g008116	Azolla filiculoides	Polypodiopsida	Salviniaceae	Azfi	C
Azfi_s0021.g015592	Azolla filiculoides	Polypodiopsida	Salviniaceae	Azfi	C
Azfi_s1514.g103937	Azolla filiculoides	Polypodiopsida	Salviniaceae	Azfi	C
Csu.53925	Coccomyxa subellipsoidea	Chlorophyta	Coccomyxaceae	Csu	C
C.braunii.g37309	Chara braunii	Charophyta	Characeae	C.braunii	C
kfl00108_0100	klebsormidium flaccidum	Charophyta	Klebsormidiaceae	kfl	C
Cre08.g378800.t1.2	Chlamydomonas reinhardtii	Chlorophyta	Chlamydomonadaceae	Cre	C
Vocar.0053s0040.1.p	Volvox carteri	Chlorophyta	Volvocaceae	Vocar	C
kfl00520_0060	klebsormidium flaccidum	Charophyta	Klebsormidiaceae	kfl	C
Ccr.CDF33563	Chondrus crispus	Rhodophyta	Gigartinaceae	Ccr	C
AT3G45170.1	Arabidopsis thaliana	Eudicots	Brassicaceae	AT	C
Csu.64860	Coccomyxa subellipsoidea	Chlorophyta	Coccomyxaceae	Csu	C
Olu.93058	ostreococcus lucimarinus	Chlorophyta	Bathycoccaceae	Olu	C
Gb_32966	Ginkgo biloba	Gymnosperms	Ginkgoaceae	Gb	C
TnS000015235t06	Gnetum montanum	Gymnosperms	Gnetaceae	TnS	C
Cs03g03670	Chimonanthus praecox	Magnoliids	Calycanthaceae	Cs	C
Cs03g03714	Chimonanthus praecox	Magnoliids	Calycanthaceae	Cs	C
Lchi11226	Liriodendron chinense	Magnoliids	Magnoliaceae	Lchi	C
Cz06g37150.t1	chromochloris zofingiensis	Chlorophyta	Chromochloridaceae	Cz	C
Ccr.CDF39173	Chondrus crispus	Rhodophyta	Gigartinaceae	Ccr	C
Cz05g08160.t1	chromochloris zofingiensis	Chlorophyta	Chromochloridaceae	Cz	C
AANG013699	Anthoceros angustus	Bryophytes	Anthocerotaceae	AANG	C
Ccr.CDF32747	Chondrus crispus	Rhodophyta	Gigartinaceae	Ccr	C
Aco019072.1	Ananas comosus	Monocots	Bromeliaceae	Aco	C
Olu.25644	ostreococcus lucimarinus	Chlorophyta	Bathycoccaceae	Olu	C
Cz05g13559.t1	chromochloris zofingiensis	Chlorophyta	Chromochloridaceae	Cz	C
Olu.28580	ostreococcus lucimarinus	Chlorophyta	Bathycoccaceae	Olu	C
Olu.93136	ostreococcus lucimarinus	Chlorophyta	Bathycoccaceae	Olu	C
Sobic.005G162400.2.p	Sorghum bicolor	Monocots	Poaceae	Sobic	C
Zosma47g00320	Zostera marina	Monocots	Zosteraceae	Zosma	C
LOC_Os03g47970.1	Oryza sativa	Monocots	Poaceae	LOC_Os	C
Sobic.001G135400.1.p	Sorghum bicolor	Monocots	Poaceae	Sobic	C
Ma06_p06080.1	Musa acuminata	Monocots	Musaceae	Ma	C
Ma07_p01660.1	Musa acuminata	Monocots	Musaceae	Ma	C
Aco005280.1	Ananas comosus	Monocots	Bromeliaceae	Aco	C
Spipo0G0060600	Spirodela polyrhiza	Monocots	Araceae	Spipo	C
Aco000199.1	Ananas comosus	Monocots	Bromeliaceae	Aco	C
LOC_Os03g52450.1	Oryza sativa	Monocots	Poaceae	LOC_Os	C
Sobic.001G100100.1.p	Sorghum bicolor	Monocots	Poaceae	Sobic	C
Solyc01g106040.2.1	Solanum lycopersicum	Eudicots	Solanaceae	Solyc	C
Cc02_g20800	Coffea canephora	Eudicots	Rubiaceae	Cc	C
Phvul.002G213800.1	Phaseolus vulgaris	Eudicots	Fabaceae	Phvul	C
Potri.017G042200	Populus trichocarpa	Eudicots	Salicaceae	Potri	C
Potri.007G116700	Populus trichocarpa	Eudicots	Salicaceae	Potri	C
Phvul.009G035300.1	Phaseolus vulgaris	Eudicots	Fabaceae	Phvul	C
Potri.002G110800	Populus trichocarpa	Eudicots	Salicaceae	Potri	C
Potri.005G152500	Populus trichocarpa	Eudicots	Salicaceae	Potri	C
VIT_218s0001g07730	Vitis vinifera	Eudicots	Vitaceae	VIT	C
Solyc04g076530.2.1	Solanum lycopersicum	Eudicots	Solanaceae	Solyc	C
Cc10_g08500	Coffea canephora	Eudicots	Rubiaceae	Cc	C
Spipo0G0060800	Spirodela polyrhiza	Monocots	Araceae	Spipo	C
Ma10_p09010.1	Musa acuminata	Monocots	Musaceae	Ma	C
Lchi17957	Liriodendron chinense	Magnoliids	Magnoliaceae	Lchi	C
Lchi13044	Liriodendron chinense	Magnoliids	Magnoliaceae	Lchi	C
CKAN_00580900	Cinnamomum kanehirae	Magnoliids	Lauraceae	CKAN	C
CKAN_01189900	Cinnamomum kanehirae	Magnoliids	Lauraceae	CKAN	C
Cs02g01701	Chimonanthus praecox	Magnoliids	Calycanthaceae	Cs	C
Cs04g02892	Chimonanthus praecox	Magnoliids	Calycanthaceae	Cs	C
Cs04g02807	Chimonanthus praecox	Magnoliids	Calycanthaceae	Cs	C
Cs06g00856	Chimonanthus praecox	Magnoliids	Calycanthaceae	Cs	C
Potri.017G042300	Populus trichocarpa	Eudicots	Salicaceae	Potri	C
Potri.007G116600	Populus trichocarpa	Eudicots	Salicaceae	Potri	C
VIT_203s0038g00480	Vitis vinifera	Eudicots	Vitaceae	VIT	C
Cc02_g20830	Coffea canephora	Eudicots	Rubiaceae	Cc	C
Solyc10g047640.1.1	Solanum lycopersicum	Eudicots	Solanaceae	Solyc	C
Solyc01g106030.2.1	Solanum lycopersicum	Eudicots	Solanaceae	Solyc	C
CKAN_00244600	Cinnamomum kanehirae	Magnoliids	Lauraceae	CKAN	C
Cc10_g08490	Coffea canephora	Eudicots	Rubiaceae	Cc	C
VIT_218s0001g07720	Vitis vinifera	Eudicots	Vitaceae	VIT	C
Potri.002G110900	Populus trichocarpa	Eudicots	Salicaceae	Potri	C
Potri.005G152800	Populus trichocarpa	Eudicots	Salicaceae	Potri	C
AT4G24470.3	Arabidopsis thaliana	Eudicots	Brassicaceae	AT	C
Phvul.009G118600.1	Phaseolus vulgaris	Eudicots	Fabaceae	Phvul	C
Phvul.009G035400.1	Phaseolus vulgaris	Eudicots	Fabaceae	Phvul	C
Phvul.008G182900.1	Phaseolus vulgaris	Eudicots	Fabaceae	Phvul	C
Lchi05152	Liriodendron chinense	Magnoliids	Magnoliaceae	Lchi	C
Cs02g00093	Chimonanthus praecox	Magnoliids	Calycanthaceae	Cs	C
CKAN_00361600	Cinnamomum kanehirae	Magnoliids	Lauraceae	CKAN	C
CKAN_01137500	Cinnamomum kanehirae	Magnoliids	Lauraceae	CKAN	C
Lchi03334	Liriodendron chinense	Magnoliids	Magnoliaceae	Lchi	C
CKAN_02064800	Cinnamomum kanehirae	Magnoliids	Lauraceae	CKAN	C
CKAN_01306800	Cinnamomum kanehirae	Magnoliids	Lauraceae	CKAN	C
Cs01g01851	Chimonanthus praecox	Magnoliids	Calycanthaceae	Cs	C
Cs07g00204	Chimonanthus praecox	Magnoliids	Calycanthaceae	Cs	C
Ma00_p01930.1	Musa acuminata	Monocots	Musaceae	Ma	C
Spipo10G0007900	Spirodela polyrhiza	Monocots	Araceae	Spipo	C
Zosma19g00510	Zostera marina	Monocots	Zosteraceae	Zosma	C
Ma02_p06490.1	Musa acuminata	Monocots	Musaceae	Ma	C
Ma10_p07400.1	Musa acuminata	Monocots	Musaceae	Ma	C
Ma03_p05210.1	Musa acuminata	Monocots	Musaceae	Ma	C
Ma09_p13390.1	Musa acuminata	Monocots	Musaceae	Ma	C
Aco021314.1	Ananas comosus	Monocots	Bromeliaceae	Aco	C
LOC_Os02g05510.1	Oryza sativa	Monocots	Poaceae	LOC_Os	C
LOC_Os06g48534.1	Oryza sativa	Monocots	Poaceae	LOC_Os	C
Sobic.010G249200.1.p	Sorghum bicolor	Monocots	Poaceae	Sobic	C
scaffold00033.200	Amborella trichopoda	Amborellales	Amborellaceae	scaffold	C
scaffold00019.427	Amborella trichopoda	Amborellales	Amborellaceae	scaffold	C
Bsch013160.m1	Brasenia schreberi	Nymphaeales	Cabombaceae	Bsch	C
Bsch023195.m1	Brasenia schreberi	Nymphaeales	Cabombaceae	Bsch	C
Bsch024107.m5	Brasenia schreberi	Nymphaeales	Cabombaceae	Bsch	C
Bsch063217.m1	Brasenia schreberi	Nymphaeales	Cabombaceae	Bsch	C
Victoria034696.m1	Victoria cruziana	Nymphaeales	Nymphaeaceae	Victoria	C
Eufer007153m1	Euryale ferox	Nymphaeales	Nymphaeaceae	Eufer	C
Eufer026699m1	Euryale ferox	Nymphaeales	Nymphaeaceae	Eufer	C
Nycol.C00931.1.p	Nymphaea tetragona	Nymphaeales	Nymphaeaceae	Nycol	C
Nmex021564.m1	Nymphaea mexicana	Nymphaeales	Nymphaeaceae	Nmex	C
Nmex021716.m1	Nymphaea mexicana	Nymphaeales	Nymphaeaceae	Nmex	C
VIT_209s0054g00440	Vitis vinifera	Eudicots	Vitaceae	VIT	C
Cc04_g00300	Coffea canephora	Eudicots	Rubiaceae	Cc	C
Phvul.008G254600.1	Phaseolus vulgaris	Eudicots	Fabaceae	Phvul	C
Potri.010G251600	Populus trichocarpa	Eudicots	Salicaceae	Potri	C
AT1G51600.1	Arabidopsis thaliana	Eudicots	Brassicaceae	AT	C
AT3G21175.1	Arabidopsis thaliana	Eudicots	Brassicaceae	AT	C
TnS000661921t01	Gnetum montanum	Gymnosperms	Gnetaceae	TnS	C
Gb_05053	Ginkgo biloba	Gymnosperms	Ginkgoaceae	Gb	C
Gb_10255	Ginkgo biloba	Gymnosperms	Ginkgoaceae	Gb	C
TnS000674141t06	Gnetum montanum	Gymnosperms	Gnetaceae	TnS	C
SMO29913	Selaginella moellendorffii	Polypodiopsida	Selaginellaceae	SMO	C
SMO25137	Selaginella moellendorffii	Polypodiopsida	Selaginellaceae	SMO	C
ME000288S04907	Mesotaenium endlicherianum	Charophyta	Mesotaeniaceae	ME	C
kfl00064_0080	klebsormidium flaccidum	Charophyta	Klebsormidiaceae	kfl	C
Chrsp90S08143	Chrolokybus_sp.pep	Charophyta	Chlorokybaceae	Chrsp	C
Mesvi178S03566	Mesostigma viride	Charophyta	Mesostigmataceae	Mesvi	C
C.braunii.g23534	Chara braunii	Charophyta	Characeae	C.braunii	C
Sacu_v1.1_s0003.g001831	salvinia cucullata	Polypodiopsida	Salviniaceae	Sacu	C
Azfi_s0006.g009616	Azolla filiculoides	Polypodiopsida	Salviniaceae	Azfi	C
Azfi_s0006.g009618	Azolla filiculoides	Polypodiopsida	Salviniaceae	Azfi	C
SMO20156	Selaginella moellendorffii	Polypodiopsida	Selaginellaceae	SMO	C
SMO14282	Selaginella moellendorffii	Polypodiopsida	Selaginellaceae	SMO	C
SM000216S06549	Spirogloea muscicola	Charophyta	Spirogloeaceae	SM	C
SM000114S24150	Spirogloea muscicola	Charophyta	Spirogloeaceae	SM	C
SM000260S09932	Spirogloea muscicola	Charophyta	Spirogloeaceae	SM	C
Apun_evm.model.utg000031l.480.3	Anthoceros punctatus	Bryophytes	Anthocerotaceae	Apun	C
Apun_evm.model.utg000031l.480.2	Anthoceros punctatus	Bryophytes	Anthocerotaceae	Apun	C
AagrOXF_evm.model.utg000010l.578.1	Anthoceros agrestis Oxford	Bryophytes	Anthocerotaceae	AagrOXF	C
AagrBONN_evm.model.Sc2ySwM_368.1533.1	Anthoceros agrestis Oxford	Bryophytes	Anthocerotaceae	AagrOXF	C
AANG002503	Anthoceros angustus	Bryophytes	Anthocerotaceae	AANG	C
Apun_evm.model.utg000031l.480.1	Anthoceros punctatus	Bryophytes	Anthocerotaceae	Apun	C
Mapoly0017s0009.1.p	Marchantia polymorpha	Bryophytes	Marchantiaceae	Mapoly	C
MapolyY_B0021.1.p	Marchantia polymorpha	Bryophytes	Marchantiaceae	Mapoly	C
Sphfalx0110s0015.1.p	Sphagnum fallax	Bryophytes	Sphagnaceae	Sphfalx	C
Sphfalx0013s0065.1.p	Sphagnum fallax	Bryophytes	Sphagnaceae	Sphfalx	C
Sphfalx0036s0042.1.p	Sphagnum fallax	Bryophytes	Sphagnaceae	Sphfalx	C
Sphfalx0169s0018.1.p	Sphagnum fallax	Bryophytes	Sphagnaceae	Sphfalx	C
Pp3c17_23200V3.1.p	Physcomitrella patens	Bryophytes	Funariaceae	Pp3c	C
Pp3c14_24090V3.1.p	Physcomitrella patens	Bryophytes	Funariaceae	Pp3c	C
Pp3c2_590V3.1.p	Physcomitrella patens	Bryophytes	Funariaceae	Pp3c	C
Pp3c1_40750V3.1.p	Physcomitrella patens	Bryophytes	Funariaceae	Pp3c	C
PRCOL_00000417-RA	Prasinoderma coloniale	Prasinodermophyta	Prasinodermataceae	PRCOL	B
SMO17167	Selaginella moellendorffii	Polypodiopsida	Selaginellaceae	SMO	B
SMO31178	Selaginella moellendorffii	Polypodiopsida	Selaginellaceae	SMO	B
Olu.15409	ostreococcus lucimarinus	Chlorophyta	Bathycoccaceae	Olu	B
SMO32731	Selaginella moellendorffii	Polypodiopsida	Selaginellaceae	SMO	B
SMO20692	Selaginella moellendorffii	Polypodiopsida	Selaginellaceae	SMO	B
scaffold00025.413	Amborella trichopoda	Amborellales	Amborellaceae	scaffold	B
Gb_09684	Ginkgo biloba	Gymnosperms	Ginkgoaceae	Gb	B
TnS000974901t15	Gnetum montanum	Gymnosperms	Gnetaceae	TnS	B
AagrOXF_evm.model.utg000065l.42.10	Anthoceros agrestis Oxford	Bryophytes	Anthocerotaceae	AagrOXF	B
AagrBONN_evm.model.Sc2ySwM_340.1760.7	Anthoceros agrestis Oxford	Bryophytes	Anthocerotaceae	AagrOXF	B
AagrOXF_evm.model.utg000065l.42.1	Anthoceros agrestis Oxford	Bryophytes	Anthocerotaceae	AagrOXF	B
AagrBONN_evm.model.Sc2ySwM_340.1760.1	Anthoceros agrestis Oxford	Bryophytes	Anthocerotaceae	AagrOXF	B
AagrOXF_evm.model.utg000065l.42.9	Anthoceros agrestis Oxford	Bryophytes	Anthocerotaceae	AagrOXF	B
AagrOXF_evm.model.utg000065l.42.5	Anthoceros agrestis Oxford	Bryophytes	Anthocerotaceae	AagrOXF	B
Apun_evm.model.utg000149l.72.1	Anthoceros punctatus	Bryophytes	Anthocerotaceae	Apun	B
Apun_evm.model.utg000149l.72.2	Anthoceros punctatus	Bryophytes	Anthocerotaceae	Apun	B
AagrOXF_evm.model.utg000065l.42.8	Anthoceros agrestis Oxford	Bryophytes	Anthocerotaceae	AagrOXF	B
AagrOXF_evm.model.utg000065l.42.6	Anthoceros agrestis Oxford	Bryophytes	Anthocerotaceae	AagrOXF	B
AagrOXF_evm.model.utg000065l.42.7	Anthoceros agrestis Oxford	Bryophytes	Anthocerotaceae	AagrOXF	B
Zosma2g01860	Zostera marina	Monocots	Zosteraceae	Zosma	B
Zosma68g00130	Zostera marina	Monocots	Zosteraceae	Zosma	B
Spipo8G0071900	Spirodela polyrhiza	Monocots	Araceae	Spipo	B
Spipo18G0038700	Spirodela polyrhiza	Monocots	Araceae	Spipo	B
Ma06_p29020.1	Musa acuminata	Monocots	Musaceae	Ma	B
Ma03_p32300.1	Musa acuminata	Monocots	Musaceae	Ma	B
Ma07_p27100.1	Musa acuminata	Monocots	Musaceae	Ma	B
Aco006191.1	Ananas comosus	Monocots	Bromeliaceae	Aco	B
Aco005381.1	Ananas comosus	Monocots	Bromeliaceae	Aco	B
LOC_Os05g50270.1	Oryza sativa	Monocots	Poaceae	LOC_Os	B
Sobic.009G243600.1.p	Sorghum bicolor	Monocots	Poaceae	Sobic	B
LOC_Os01g47360.1	Oryza sativa	Monocots	Poaceae	LOC_Os	B
Sobic.003G246800.1.p	Sorghum bicolor	Monocots	Poaceae	Sobic	B
LOC_Os05g49280.1	Oryza sativa	Monocots	Poaceae	LOC_Os	B
Sobic.009G236000.1.p	Sorghum bicolor	Monocots	Poaceae	Sobic	B
Phvul.003G253900.1	Phaseolus vulgaris	Eudicots	Fabaceae	Phvul	B
Phvul.002G030800.1	Phaseolus vulgaris	Eudicots	Fabaceae	Phvul	B
Cc07_g09570	Coffea canephora	Eudicots	Rubiaceae	Cc	B
Solyc02g085190.1.1	Solanum lycopersicum	Eudicots	Solanaceae	Solyc	B
Solyc02g062760.2.1	Solanum lycopersicum	Eudicots	Solanaceae	Solyc	B
AT3G50870.1	Arabidopsis thaliana	Eudicots	Brassicaceae	AT	B
AT2G18380.1	Arabidopsis thaliana	Eudicots	Brassicaceae	AT	B
AT4G36620.1	Arabidopsis thaliana	Eudicots	Brassicaceae	AT	B
VIT_204s0023g01840	Vitis vinifera	Eudicots	Vitaceae	VIT	B
Potri.007G024500	Populus trichocarpa	Eudicots	Salicaceae	Potri	B
Potri.005G122700	Populus trichocarpa	Eudicots	Salicaceae	Potri	B
Cs03g01030	Chimonanthus praecox	Magnoliids	Calycanthaceae	Cs	B
scaffold00011.164	Amborella trichopoda	Amborellales	Amborellaceae	scaffold	B
Bsch018082.m1	Brasenia schreberi	Nymphaeales	Cabombaceae	Bsch	B
Bsch020581.m1	Brasenia schreberi	Nymphaeales	Cabombaceae	Bsch	B
Bsch046267.m1	Brasenia schreberi	Nymphaeales	Cabombaceae	Bsch	B
Victoria038983.m1	Victoria cruziana	Nymphaeales	Nymphaeaceae	Victoria	B
Eufer042960m1	Euryale ferox	Nymphaeales	Nymphaeaceae	Eufer	B
Eufer050772m1	Euryale ferox	Nymphaeales	Nymphaeaceae	Eufer	B
Eufer050774m1	Euryale ferox	Nymphaeales	Nymphaeaceae	Eufer	B
Nycol.B00001.1.p	Nymphaea tetragona	Nymphaeales	Nymphaeaceae	Nycol	B
KAF3773421.1	Nymphaea thermarum	Nymphaeales	Nymphaeaceae	KAF	B
Nmex001281.m1	Nymphaea mexicana	Nymphaeales	Nymphaeaceae	Nmex	B
Nmex018210.m1	Nymphaea mexicana	Nymphaeales	Nymphaeaceae	Nmex	B
Sacu_v1.1_s0008.g004090	salvinia cucullata	Polypodiopsida	Salviniaceae	Sacu	B
SMO24397	Selaginella moellendorffii	Polypodiopsida	Selaginellaceae	SMO	B
SMO35659	Selaginella moellendorffii	Polypodiopsida	Selaginellaceae	SMO	B
C.braunii.g51273	Chara braunii	Charophyta	Characeae	C.braunii	B
Nmex041174.m1	Nymphaea mexicana	Nymphaeales	Nymphaeaceae	Nmex	B
Nmex042071.m1	Nymphaea mexicana	Nymphaeales	Nymphaeaceae	Nmex	B
Eufer045360m1	Euryale ferox	Nymphaeales	Nymphaeaceae	Eufer	B
Victoria003630.m1	Victoria cruziana	Nymphaeales	Nymphaeaceae	Victoria	B
Nycol.D01720.1.p	Nymphaea tetragona	Nymphaeales	Nymphaeaceae	Nycol	B
KAF3789288.1	Nymphaea thermarum	Nymphaeales	Nymphaeaceae	KAF	B
Eufer012871m1	Euryale ferox	Nymphaeales	Nymphaeaceae	Eufer	B
Eufer002895m1	Euryale ferox	Nymphaeales	Nymphaeaceae	Eufer	B
Eufer049349m1	Euryale ferox	Nymphaeales	Nymphaeaceae	Eufer	B
Victoria041180.m1	Victoria cruziana	Nymphaeales	Nymphaeaceae	Victoria	B
Nycol.K00777.1.p	Nymphaea tetragona	Nymphaeales	Nymphaeaceae	Nycol	B
KAF3793061.1	Nymphaea thermarum	Nymphaeales	Nymphaeaceae	KAF	B
Nmex001924.m1	Nymphaea mexicana	Nymphaeales	Nymphaeaceae	Nmex	B
Nmex004035.m1	Nymphaea mexicana	Nymphaeales	Nymphaeaceae	Nmex	B
Cc05_g02130	Coffea canephora	Eudicots	Rubiaceae	Cc	B
Gb_25531	Ginkgo biloba	Gymnosperms	Ginkgoaceae	Gb	B
Gb_34837	Ginkgo biloba	Gymnosperms	Ginkgoaceae	Gb	B
Gb_25568	Ginkgo biloba	Gymnosperms	Ginkgoaceae	Gb	B
Cs07g02134	Chimonanthus praecox	Magnoliids	Calycanthaceae	Cs	B
Cs07g02144	Chimonanthus praecox	Magnoliids	Calycanthaceae	Cs	B
Cs04g03322	Chimonanthus praecox	Magnoliids	Calycanthaceae	Cs	B
Cs04g03509	Chimonanthus praecox	Magnoliids	Calycanthaceae	Cs	B
Eufer013209m1	Euryale ferox	Nymphaeales	Nymphaeaceae	Eufer	B
Nmex031077.m1	Nymphaea mexicana	Nymphaeales	Nymphaeaceae	Nmex	B
Bsch071601.m1	Brasenia schreberi	Nymphaeales	Cabombaceae	Bsch	B
Bsch048975.m1	Brasenia schreberi	Nymphaeales	Cabombaceae	Bsch	B
Bsch062708.m1	Brasenia schreberi	Nymphaeales	Cabombaceae	Bsch	B
SM000304S11840	Spirogloea muscicola	Charophyta	Spirogloeaceae	SM	B
SM000544S18169	Spirogloea muscicola	Charophyta	Spirogloeaceae	SM	B
SM005192S17820	Spirogloea muscicola	Charophyta	Spirogloeaceae	SM	B
Zosma355g00020	Zostera marina	Monocots	Zosteraceae	Zosma	B
C.braunii.g45962	Chara braunii	Charophyta	Characeae	C.braunii	B
Mpu.129362	Micromonas pusilla	Chlorophyta	Mamiellaceae	Mpu	B
Olu.14167	ostreococcus lucimarinus	Chlorophyta	Bathycoccaceae	Olu	B
pm000622g0010	penium margaritaceum	Charophyta	Zygnematophyceae	pm	B
pm006441g0010	penium margaritaceum	Charophyta	Zygnematophyceae	pm	B
Sphfalx0044s0048.1.p	Sphagnum fallax	Bryophytes	Sphagnaceae	Sphfalx	B
Spipo19G0021800	Spirodela polyrhiza	Monocots	Araceae	Spipo	B
Ma11_p16340.1	Musa acuminata	Monocots	Musaceae	Ma	B
Gb_40299	Musa acuminata	Monocots	Musaceae	Ma	B
TnS000837991t05	Musa acuminata	Monocots	Musaceae	Ma	B
Mapoly0074s0047.1.p	Marchantia polymorpha	Bryophytes	Marchantiaceae	Mapoly	B
TnS000462131t01	Gnetum montanum	Gymnosperms	Gnetaceae	TnS	B
TnS000058887t05	Gnetum montanum	Gymnosperms	Gnetaceae	TnS	B
Pp3c22_11080V3.1.p	Physcomitrella patens	Bryophytes	Funariaceae	Pp3c	B
Pp3c22_11040V3.1.p	Physcomitrella patens	Bryophytes	Funariaceae	Pp3c	B
Pp3c21_15110V3.1.p	Physcomitrella patens	Bryophytes	Funariaceae	Pp3c	B
Pp3c18_14800V3.1.p	Physcomitrella patens	Bryophytes	Funariaceae	Pp3c	B
Cz02g09070.t1	chromochloris zofingiensis	Chlorophyta	Chromochloridaceae	Cz	B
Csu.48229	Coccomyxa subellipsoidea	Chlorophyta	Coccomyxaceae	Csu	B
Cz06g25010.t1	chromochloris zofingiensis	Chlorophyta	Chromochloridaceae	Cz	B
PRCOL_00000076-RA	Prasinoderma coloniale	Prasinodermophyta	Prasinodermataceae	PRCOL	B
Mpu.50291	Micromonas pusilla	Chlorophyta	Mamiellaceae	Mpu	B
Msp.104880	Micromonas sp. RCC299	Chlorophyta	Mamiellaceae	Msp	B
pm001452g0040	penium margaritaceum	Charophyta	Zygnematophyceae	pm	B
pm002802g0040	penium margaritaceum	Charophyta	Zygnematophyceae	pm	B
pm005291g0010	penium margaritaceum	Charophyta	Zygnematophyceae	pm	B
Cz03g12180.t1	chromochloris zofingiensis	Chlorophyta	Chromochloridaceae	Cz	B
Spipo11G0059500	Spirodela polyrhiza	Monocots	Araceae	Spipo	B
Chrsp36S05416	Chrolokybus_sp.pep	Charophyta	Chlorokybaceae	Chrsp	B
Cre07.g319701.t1.2	Chlamydomonas reinhardtii	Chlorophyta	Chlamydomonadaceae	Cre	B
Vocar.0021s0143.1.p	Volvox carteri	Chlorophyta	Volvocaceae	Vocar	B
Vocar.0024s0026.1.p	Volvox carteri	Chlorophyta	Volvocaceae	Vocar	B
AT3G20750.1	Arabidopsis thaliana	Eudicots	Brassicaceae	AT	B
Spipo5G0062500	Spirodela polyrhiza	Monocots	Araceae	Spipo	B
Sobic.001G482200.1.p	Sorghum bicolor	Monocots	Poaceae	Sobic	B
Sobic.002G374300.2.p	Sorghum bicolor	Monocots	Poaceae	Sobic	B
Ma06_p37950.1	Musa acuminata	Monocots	Musaceae	Ma	B
Ma10_p31110.1	Musa acuminata	Monocots	Musaceae	Ma	B
Ma07_p11240.1	Musa acuminata	Monocots	Musaceae	Ma	B
Ma02_p16800.1	Musa acuminata	Monocots	Musaceae	Ma	B
Ma04_p30560.1	Musa acuminata	Monocots	Musaceae	Ma	B
Eufer039034m1	Euryale ferox	Nymphaeales	Nymphaeaceae	Eufer	B
Eufer030301m1	Euryale ferox	Nymphaeales	Nymphaeaceae	Eufer	B
Victoria046374.m1	Victoria cruziana	Nymphaeales	Nymphaeaceae	Victoria	B
Nycol.F00473.1.p	Nymphaea tetragona	Nymphaeales	Nymphaeaceae	Nycol	B
KAF3793307.1	Nymphaea thermarum	Nymphaeales	Nymphaeaceae	KAF	B
Nmex031753.m1	Nymphaea mexicana	Nymphaeales	Nymphaeaceae	Nmex	B
Nmex033045.m1	Nymphaea mexicana	Nymphaeales	Nymphaeaceae	Nmex	B
Bsch027342.m1	Brasenia schreberi	Nymphaeales	Cabombaceae	Bsch	B
Bsch036426.m1	Brasenia schreberi	Nymphaeales	Cabombaceae	Bsch	B
Bsch045591.m1	Brasenia schreberi	Nymphaeales	Cabombaceae	Bsch	B
Nmex016135.m2	Nymphaea mexicana	Nymphaeales	Nymphaeaceae	Nmex	B
Nmex017182.m1	Nymphaea mexicana	Nymphaeales	Nymphaeaceae	Nmex	B
Nycol.A01974.1.p	Nymphaea tetragona	Nymphaeales	Nymphaeaceae	Nycol	B
KAF3785795.1	Nymphaea thermarum	Nymphaeales	Nymphaeaceae	KAF	B
Eufer043365m1	Euryale ferox	Nymphaeales	Nymphaeaceae	Eufer	B
Eufer034357m1	Euryale ferox	Nymphaeales	Nymphaeaceae	Eufer	B
Victoria026146.m1	Victoria cruziana	Nymphaeales	Nymphaeaceae	Victoria	B
Victoria026147.m1	Victoria cruziana	Nymphaeales	Nymphaeaceae	Victoria	B
scaffold00064.40	Amborella trichopoda	Amborellales	Amborellaceae	scaffold	B
VIT_204s0008g01290	Vitis vinifera	Eudicots	Vitaceae	VIT	B
Potri.006G229200	Populus trichocarpa	Eudicots	Salicaceae	Potri	B
Potri.018G053600	Populus trichocarpa	Eudicots	Salicaceae	Potri	B
Phvul.009G077500.1	Phaseolus vulgaris	Eudicots	Fabaceae	Phvul	B
Phvul.001G035600.1	Phaseolus vulgaris	Eudicots	Fabaceae	Phvul	B
Cc06_g11380	Coffea canephora	Eudicots	Rubiaceae	Cc	B
Solyc07g038160.2.1	Solanum lycopersicum	Eudicots	Solanaceae	Solyc	B
Solyc12g008830.1.1	Solanum lycopersicum	Eudicots	Solanaceae	Solyc	B
VIT_211s0016g02210	Vitis vinifera	Eudicots	Vitaceae	VIT	B
AT4G26150.1	Arabidopsis thaliana	Eudicots	Brassicaceae	AT	B
AT5G56860.1	Arabidopsis thaliana	Eudicots	Brassicaceae	AT	B
Phvul.003G137100.1	Phaseolus vulgaris	Eudicots	Fabaceae	Phvul	B
Phvul.009G232700.1	Phaseolus vulgaris	Eudicots	Fabaceae	Phvul	B
Lchi00761	Liriodendron chinense	Magnoliids	Magnoliaceae	Lchi	B
Cs04g00878	Chimonanthus praecox	Magnoliids	Calycanthaceae	Cs	B
Lchi03424	Liriodendron chinense	Magnoliids	Magnoliaceae	Lchi	B
Cs04g02605	Chimonanthus praecox	Magnoliids	Calycanthaceae	Cs	B
CKAN_00657000	Cinnamomum kanehirae	Magnoliids	Lauraceae	CKAN	B
CKAN_01149900	Cinnamomum kanehirae	Magnoliids	Lauraceae	CKAN	B
Spipo21G0024900	Spirodela polyrhiza	Monocots	Araceae	Spipo	B
Spipo0G0043400	Spirodela polyrhiza	Monocots	Araceae	Spipo	B
Spipo8G0036600	Spirodela polyrhiza	Monocots	Araceae	Spipo	B
Zosma1g01560	Zostera marina	Monocots	Zosteraceae	Zosma	B
Zosma20g00430	Zostera marina	Monocots	Zosteraceae	Zosma	B
Zosma30g00520	Zostera marina	Monocots	Zosteraceae	Zosma	B
Aco005745.1	Ananas comosus	Monocots	Bromeliaceae	Aco	B
Ma08_p25660.1	Musa acuminata	Monocots	Musaceae	Ma	B
LOC_Os02g12790.1	Musa acuminata	Monocots	Musaceae	Ma	B
Sobic.004G094100.1.p	Musa acuminata	Monocots	Musaceae	Ma	B
LOC_Os06g37450.1	Musa acuminata	Monocots	Musaceae	Ma	B
Sobic.010G173400.1.p	Musa acuminata	Monocots	Musaceae	Ma	B
Aco009903.1	Ananas comosus	Monocots	Bromeliaceae	Aco	B
Ma02_p18510.1	Musa acuminata	Monocots	Musaceae	Ma	B
Ma07_p08860.1	Musa acuminata	Monocots	Musaceae	Ma	B
Ma10_p27450.1	Musa acuminata	Monocots	Musaceae	Ma	B
Ma02_p17510.1	Musa acuminata	Monocots	Musaceae	Ma	B
Ma04_p37350.1	Musa acuminata	Monocots	Musaceae	Ma	B
TnS000648987t01	Gnetum montanum	Gymnosperms	Gnetaceae	TnS	B
Bsch015422.m1	Brasenia schreberi	Nymphaeales	Cabombaceae	Bsch	B
Bsch072867.m1	Brasenia schreberi	Nymphaeales	Cabombaceae	Bsch	B
Eufer029996m1	Euryale ferox	Nymphaeales	Nymphaeaceae	Eufer	B
Eufer009611m1	Euryale ferox	Nymphaeales	Nymphaeaceae	Eufer	B
Eufer009613m1	Euryale ferox	Nymphaeales	Nymphaeaceae	Eufer	B
Nycol.F00896.1.p	Nymphaea tetragona	Nymphaeales	Nymphaeaceae	Nycol	B
KAF3775976.1	Nymphaea thermarum	Nymphaeales	Nymphaeaceae	KAF	B
Nmex031362.m1	Nymphaea mexicana	Nymphaeales	Nymphaeaceae	Nmex	B
Nmex033427.m3	Nymphaea mexicana	Nymphaeales	Nymphaeaceae	Nmex	B
Zosma176g00400	Zostera marina	Monocots	Zosteraceae	Zosma	B
Bsch046433.m1	Brasenia schreberi	Nymphaeales	Cabombaceae	Bsch	B
Bsch020691.m1	Brasenia schreberi	Nymphaeales	Cabombaceae	Bsch	B
Bsch026390.m1	Brasenia schreberi	Nymphaeales	Cabombaceae	Bsch	B
Aco005438.1	Ananas comosus	Monocots	Bromeliaceae	Aco	B
CKAN_01449400	Cinnamomum kanehirae	Magnoliids	Lauraceae	CKAN	B
Cs03g02407	Chimonanthus praecox	Magnoliids	Calycanthaceae	Cs	B
Cs03g02432	Chimonanthus praecox	Magnoliids	Calycanthaceae	Cs	B
Cs04g00722	Chimonanthus praecox	Magnoliids	Calycanthaceae	Cs	B
Cs04g00616	Chimonanthus praecox	Magnoliids	Calycanthaceae	Cs	B
scaffold00147.19	Amborella trichopoda	Amborellales	Amborellaceae	scaffold	B
Bsch009366.m3	Brasenia schreberi	Nymphaeales	Cabombaceae	Bsch	B
Bsch042601.m1	Brasenia schreberi	Nymphaeales	Cabombaceae	Bsch	B
Bsch047439.m1	Brasenia schreberi	Nymphaeales	Cabombaceae	Bsch	B
Nycol.J01778.1.p	Nymphaea tetragona	Nymphaeales	Nymphaeaceae	Nycol	B
KAF3782767.1	Nymphaea thermarum	Nymphaeales	Nymphaeaceae	KAF	B
Nmex009381.m1	Nymphaea mexicana	Nymphaeales	Nymphaeaceae	Nmex	B
Nmex009639.m1	Nymphaea mexicana	Nymphaeales	Nymphaeaceae	Nmex	B
Eufer016177m1	Euryale ferox	Nymphaeales	Nymphaeaceae	Eufer	B
Eufer022628m1	Euryale ferox	Nymphaeales	Nymphaeaceae	Eufer	B
Victoria009672.m1	Victoria cruziana	Nymphaeales	Nymphaeaceae	Victoria	B
Nycol.E01542.1.p	Nymphaea tetragona	Nymphaeales	Nymphaeaceae	Nycol	B
KAF3793827.1	Nymphaea thermarum	Nymphaeales	Nymphaeaceae	KAF	B
Eufer023631m1	Euryale ferox	Nymphaeales	Nymphaeaceae	Eufer	B
Victoria036627.m1	Victoria cruziana	Nymphaeales	Nymphaeaceae	Victoria	B
Eufer005548m1	Euryale ferox	Nymphaeales	Nymphaeaceae	Eufer	B
Eufer013421m1	Euryale ferox	Nymphaeales	Nymphaeaceae	Eufer	B
Nmex036346.m1	Nymphaea mexicana	Nymphaeales	Nymphaeaceae	Nmex	B
Nmex034153.m1	Nymphaea mexicana	Nymphaeales	Nymphaeaceae	Nmex	B
Nycol.E01541.1.p	Nymphaea tetragona	Nymphaeales	Nymphaeaceae	Nycol	B
KAF3793826.1	Nymphaea thermarum	Nymphaeales	Nymphaeaceae	KAF	B
Ma01_p08270.1	Musa acuminata	Monocots	Musaceae	Ma	B
Ma08_p34170.1	Musa acuminata	Monocots	Musaceae	Ma	B
Ma07_p03910.1	Musa acuminata	Monocots	Musaceae	Ma	B
Ma01_p19570.1	Musa acuminata	Monocots	Musaceae	Ma	B
Ma03_p00620.1	Musa acuminata	Monocots	Musaceae	Ma	B
Aco000670.1	Ananas comosus	Monocots	Bromeliaceae	Aco	B
Zosma44g00820	Zostera marina	Monocots	Zosteraceae	Zosma	B
Zosma200g00150	Zostera marina	Monocots	Zosteraceae	Zosma	B
Zosma2g03660	Zostera marina	Monocots	Zosteraceae	Zosma	B
Sobic.001G023900.1.p	Sorghum bicolor	Monocots	Poaceae	Sobic	B
LOC_Os01g74540.1	Oryza sativa	Monocots	Poaceae	LOC_Os	B
Sobic.003G445800.1.p	Sorghum bicolor	Monocots	Poaceae	Sobic	B
Aco007392.1	Ananas comosus	Monocots	Bromeliaceae	Aco	B
Sobic.009G050600.1.p	Sorghum bicolor	Monocots	Poaceae	Sobic	B
LOC_Os05g06340.1	Oryza sativa	Monocots	Poaceae	LOC_Os	B
LOC_Os01g24070.1	Oryza sativa	Monocots	Poaceae	LOC_Os	B
Sobic.003G157300.3.p	Sorghum bicolor	Monocots	Poaceae	Sobic	B
scaffold00057.99	Amborella trichopoda	Amborellales	Amborellaceae	scaffold	B
Solyc09g075610.2.1	Solanum lycopersicum	Eudicots	Solanaceae	Solyc	B
Cc08_g11860	Coffea canephora	Eudicots	Rubiaceae	Cc	B
Cc02_g30320	Coffea canephora	Eudicots	Rubiaceae	Cc	B
Cc03_g16300	Coffea canephora	Eudicots	Rubiaceae	Cc	B
VIT_207s0005g01085	Vitis vinifera	Eudicots	Vitaceae	VIT	B
Lchi30686	Liriodendron chinense	Magnoliids	Magnoliaceae	Lchi	B
CKAN_02351700	Cinnamomum kanehirae	Magnoliids	Lauraceae	CKAN	B
Cs09g01488	Chimonanthus praecox	Magnoliids	Calycanthaceae	Cs	B
Cs09g01443	Chimonanthus praecox	Magnoliids	Calycanthaceae	Cs	B
Potri.002G199800	Populus trichocarpa	Eudicots	Salicaceae	Potri	B
Potri.014G124400	Populus trichocarpa	Eudicots	Salicaceae	Potri	B
Phvul.001G226500.1	Phaseolus vulgaris	Eudicots	Fabaceae	Phvul	B
AT5G26930.1	Arabidopsis thaliana	Eudicots	Brassicaceae	AT	B
Potri.005G020500	Arabidopsis thaliana	Eudicots	Brassicaceae	AT	B
VIT_214s0060g01520	Vitis vinifera	Eudicots	Vitaceae	VIT	B
Solyc01g100220.2.1	Solanum lycopersicum	Eudicots	Solanaceae	Solyc	B
Cc02_g34640	Coffea canephora	Eudicots	Rubiaceae	Cc	B
Solyc01g060490.2.1	Solanum lycopersicum	Eudicots	Solanaceae	Solyc	B
Cc03_g01210	Coffea canephora	Eudicots	Rubiaceae	Cc	B
Solyc05g054400.2.1	Solanum lycopersicum	Eudicots	Solanaceae	Solyc	B
Solyc12g099370.1.1	Solanum lycopersicum	Eudicots	Solanaceae	Solyc	B
AT4G16141.1	Arabidopsis thaliana	Eudicots	Brassicaceae	AT	B
AT3G16870.1	Arabidopsis thaliana	Eudicots	Brassicaceae	AT	B
AT3G06740.1	Arabidopsis thaliana	Eudicots	Brassicaceae	AT	B
AT5G49300.1	Arabidopsis thaliana	Eudicots	Brassicaceae	AT	B
VIT_205s0077g01450	Vitis vinifera	Eudicots	Vitaceae	VIT	B
Phvul.003G110400.1	Phaseolus vulgaris	Eudicots	Fabaceae	Phvul	B
Potri.010G001300	Populus trichocarpa	Eudicots	Salicaceae	Potri	B
Potri.008G213900	Populus trichocarpa	Eudicots	Salicaceae	Potri	B

## Sheet: Table S2
Table S2. Identified GATA Genes from Gymnosperms and Angiosperms
Gene ID	Plant Species	Plant Class	GATA Gene Class
W.mirabilis.12842	Welwitschia mirabilis	Gymnospermae	A
W.mirabilis.12843	Welwitschia mirabilis	Gymnospermae	A
Arabidopsis_thaliana.AT3G54810.2	Arabidopsis thaliana	Angiospermae	A
GSVIVT01025199001	Vitis vinifera	Angiospermae	A
Glyma.12G174200.1	Glycine max	Angiospermae	A
Glyma.13G325100.1	Glycine max	Angiospermae	A
Glyma.11G145400.1	Glycine max	Angiospermae	A
Glyma.12G076500.1	Glycine max	Angiospermae	A
LOC_Os02g56250.1	Oryza sativa	Angiospermae	A
Nycol.D01846.1.p	Nymphaea colorata	Angiospermae	A
Nycol.L00712.1.p	Nymphaea colorata	Angiospermae	A
Glyma.10G210500.1	Glycine max	Angiospermae	A
Glyma.20G180100.1	Glycine max	Angiospermae	A
Glyma.02G073900.1	Glycine max	Angiospermae	A
Glyma.16G155300.1	Glycine max	Angiospermae	A
TnS000783521t01	​Gnetum montanum​	Gymnospermae	A
Nycol.A00312.1.p	Nymphaea colorata	Angiospermae	A
LOC_Os12g42970.1	Oryza sativa	Angiospermae	A
TG10g00602-mRNA1	Torreya grandis	Gymnospermae	A
evm.model.Chr01.4213	Cryptomeria japonica	Gymnospermae	A
GWHPCBJF011759	Metasequoia glyptostroboides	Gymnospermae	A
Sgi00050651.1	Sequoiadendron giganteum	Gymnospermae	A
Sse00012574.1	Sequoia sempervirens	Gymnospermae	A
CYCAS_005342	Cycas panzhihuaensis​	Gymnospermae	A
Gin00014363.1	Ginkgo biloba	Gymnospermae	A
W.mirabilis.02880	Welwitschia mirabilis	Gymnospermae	A
TnS000097109t30	​Gnetum montanum​	Gymnospermae	A
TnS000097109t31	​Gnetum montanum​	Gymnospermae	A
Pma00020644.1	Podocarpus macrophyllus	Gymnospermae	A
Sver00032568.2	Sciadopitys verticillata	Gymnospermae	A
Aar00027117.1	Araucaria araucana	Gymnospermae	A
Thupl.29381114s0011.1.v3.1	Thuja plica	Gymnospermae	A
evm.model.Chr10.1447	Cryptomeria japonica	Gymnospermae	A
evm.model.Chr10.1440	Cryptomeria japonica	Gymnospermae	A
GWHPCBJF015326	Metasequoia glyptostroboides	Gymnospermae	A
Sgi00061354.1	Sequoiadendron giganteum	Gymnospermae	A
Sse00389913.1	Sequoia sempervirens	Gymnospermae	A
Sse00220861.1	Sequoia sempervirens	Gymnospermae	A
Sse00033256.1	Sequoia sempervirens	Gymnospermae	A
Sse00358723.1	Sequoia sempervirens	Gymnospermae	A
TnS000174697t01	​Gnetum montanum​	Gymnospermae	A
W.mirabilis.10837	Welwitschia mirabilis	Gymnospermae	A
Nycol.B01184.1.p	Nymphaea colorata	Angiospermae	A
GSVIVT01033385001	Vitis vinifera	Angiospermae	A
Glyma.02G071500.1	Glycine max	Angiospermae	A
Glyma.16G152700.1	Glycine max	Angiospermae	A
Glyma.16G042300.1	Glycine max	Angiospermae	A
Glyma.19G110200.1	Glycine max	Angiospermae	A
Pt3G59340.1	Pinus tabuliformis	Gymnospermae	A
Lka00171754.1	Larix kaempferi​	Gymnospermae	A
PSME_46869	​Pinus menziesii​	Gymnospermae	A
Abe00068221.1	Abies beshanzuensis	Gymnospermae	A
Abe00068222.1	Abies beshanzuensis	Gymnospermae	A
Abe00113193.2	Abies beshanzuensis	Gymnospermae	A
Abe00164030.2	Abies beshanzuensis	Gymnospermae	A
Gin00197706.1	Ginkgo biloba	Gymnospermae	A
Aar00004182.1	Araucaria araucana	Gymnospermae	A
Pma00038306.1	Podocarpus macrophyllus	Gymnospermae	A
Sver00095925.1	Sciadopitys verticillata	Gymnospermae	A
TG10g00603-mRNA1	Torreya grandis	Gymnospermae	A
Twal00026852.1	Taxus wallichiana	Gymnospermae	A
evm.model.Chr01.4243	Cryptomeria japonica	Gymnospermae	A
Thupl.29377287s0012.3.v3.1	Thuja plica	Gymnospermae	A
Thupl.29377287s0012.1.v3.1	Thuja plica	Gymnospermae	A
Thupl.29377287s0012.2.v3.1	Thuja plica	Gymnospermae	A
GWHPCBJF011760	Metasequoia glyptostroboides	Gymnospermae	A
Sgi00050659.1	Sequoiadendron giganteum	Gymnospermae	A
Sse00153314.1	Sequoia sempervirens	Gymnospermae	A
Sse00388701.2	Sequoia sempervirens	Gymnospermae	A
Sse00012568.1	Sequoia sempervirens	Gymnospermae	A
Sse00136302.1	Sequoia sempervirens	Gymnospermae	A
Arabidopsis_thaliana.AT4G34680.2	Arabidopsis thaliana	Angiospermae	A
GSVIVT01024194001	Vitis vinifera	Angiospermae	A
Glyma.04G008900.1	Glycine max	Angiospermae	A
Glyma.06G008800.1	Glycine max	Angiospermae	A
Glyma.11G111700.1	Glycine max	Angiospermae	A
Glyma.12G037700.1	Glycine max	Angiospermae	A
Arabidopsis_thaliana.AT4G36240.1	Arabidopsis thaliana	Angiospermae	A
LOC_Os02g43150.1	Oryza sativa	Angiospermae	A
LOC_Os04g45650.2	Oryza sativa	Angiospermae	A
Nycol.I01719.1.p	Nymphaea colorata	Angiospermae	A
GSVIVT01018833001	Vitis vinifera	Angiospermae	A
Arabidopsis_thaliana.AT3G51080.1	Arabidopsis thaliana	Angiospermae	A
Arabidopsis_thaliana.AT5G66320.2	Arabidopsis thaliana	Angiospermae	A
Glyma.01G169400.1	Glycine max	Angiospermae	A
Glyma.02G051100.1	Glycine max	Angiospermae	A
CYCAS_009586	Cycas panzhihuaensis​	Gymnospermae	A
CYCAS_010194	Cycas panzhihuaensis​	Gymnospermae	A
Gin00173495.1	Ginkgo biloba	Gymnospermae	A
Pt3G29660.1	Pinus tabuliformis	Gymnospermae	A
Abe00163977.1	Abies beshanzuensis	Gymnospermae	A
PSME_17937	​Pinus menziesii​	Gymnospermae	A
Pma00013065.1	Podocarpus macrophyllus	Gymnospermae	A
Aar00017869.1	Araucaria araucana	Gymnospermae	A
Sver00092589.1	Sciadopitys verticillata	Gymnospermae	A
TG10g02925-mRNA1	Torreya grandis	Gymnospermae	A
Tch00017011.1	Tsuga chinensis	Gymnospermae	A
Twal00301815.1	Taxus wallichiana	Gymnospermae	A
GWHPCBJF025527	Metasequoia glyptostroboides	Gymnospermae	A
Sgi00095724.1	Sequoiadendron giganteum	Gymnospermae	A
Sse00223341.1	Sequoia sempervirens	Gymnospermae	A
evm.model.Chr08.15605	Cryptomeria japonica	Gymnospermae	A
Thupl.29378326s0018.1.v3.1	Thuja plica	Gymnospermae	A
Thupl.29378326s0018.2.v3.1	Thuja plica	Gymnospermae	A
Thupl.29378326s0018.3.v3.1	Thuja plica	Gymnospermae	A
W.mirabilis.13227	Welwitschia mirabilis	Gymnospermae	A
TnS000269885t14	​Gnetum montanum​	Gymnospermae	A
W.mirabilis.06599	Welwitschia mirabilis	Gymnospermae	A
W.mirabilis.06600	Welwitschia mirabilis	Gymnospermae	A
Gin00175275.1	Ginkgo biloba	Gymnospermae	A
Pt3G18320.1	Pinus tabuliformis	Gymnospermae	A
Abe00171750.1	Abies beshanzuensis	Gymnospermae	A
Lka00188621.1	​Larix kaempferi​	Gymnospermae	A
PSME_24459	​Pinus menziesii​	Gymnospermae	A
Pma00017453.1	Podocarpus macrophyllus	Gymnospermae	A
Aar00023722.2	Araucaria araucana	Gymnospermae	A
Sver00055458.1	Sciadopitys verticillata	Gymnospermae	A
TG10g03399-mRNA1	Torreya grandis	Gymnospermae	A
Tch00017375.1	Tsuga chinensis	Gymnospermae	A
Twal00304282.1	Taxus wallichiana	Gymnospermae	A
evm.model.Chr08.18534	Cryptomeria japonica	Gymnospermae	A
Thupl.29377341s0004.2.v3.1	Thuja plica	Gymnospermae	A
Thupl.29377341s0004.1.v3.1	Thuja plica	Gymnospermae	A
GWHPCBJF025189	Metasequoia glyptostroboides	Gymnospermae	A
Sgi00094238.1	Sequoiadendron giganteum	Gymnospermae	A
Sse00082068.1	Sequoia sempervirens	Gymnospermae	A
Sse00049512.1	Sequoia sempervirens	Gymnospermae	A
Sse00226001.1	Sequoia sempervirens	Gymnospermae	A
Sse00073084.1	Sequoia sempervirens	Gymnospermae	A
Sse00106841.1	Sequoia sempervirens	Gymnospermae	A
Sse00049358.1	Sequoia sempervirens	Gymnospermae	A
Sse00049365.1	Sequoia sempervirens	Gymnospermae	A
W.mirabilis.18814	Welwitschia mirabilis	Gymnospermae	A
W.mirabilis.15664	Welwitschia mirabilis	Gymnospermae	A
Glyma.01G073100.1	Glycine max	Angiospermae	A
TnS000121169t01	​Gnetum montanum​	Gymnospermae	A
W.mirabilis.01773	Welwitschia mirabilis	Gymnospermae	A
Nycol.D01421.1.p	Nymphaea colorata	Angiospermae	A
LOC_Os10g40810.1	Oryza sativa	Angiospermae	A
Glyma.03G118100.1	Glycine max	Angiospermae	A
Glyma.07G108900.1	Glycine max	Angiospermae	A
GSVIVT01018180001	Vitis vinifera	Angiospermae	A
Arabidopsis_thaliana.AT2G45050.1	Arabidopsis thaliana	Angiospermae	A
Arabidopsis_thaliana.AT3G60530.1	Arabidopsis thaliana	Angiospermae	A
Arabidopsis_thaliana.AT4G32890.1	Arabidopsis thaliana	Angiospermae	A
Arabidopsis_thaliana.AT5G25830.1	Arabidopsis thaliana	Angiospermae	A
GSVIVT01035614001	Vitis vinifera	Angiospermae	A
Glyma.14G145700.1	Glycine max	Angiospermae	A
Glyma.17G192800.1	Glycine max	Angiospermae	A
Glyma.04G084900.1	Glycine max	Angiospermae	A
Glyma.06G086400.1	Glycine max	Angiospermae	A
GSVIVT01017011001	Vitis vinifera	Angiospermae	A
Glyma.07G016800.1	Glycine max	Angiospermae	A
Glyma.08G202100.1	Glycine max	Angiospermae	A
Nycol.F00755.1.p	Nymphaea colorata	Angiospermae	A
Nycol.A02198.1.p	Nymphaea colorata	Angiospermae	A
LOC_Os01g54210.1	Oryza sativa	Angiospermae	A
LOC_Os05g44400.1	Oryza sativa	Angiospermae	A
W.mirabilis.12588	Welwitschia mirabilis	Gymnospermae	A
Lka00072246.1	​Larix kaempferi​	Gymnospermae	A
PSME_40863	​Pinus menziesii​	Gymnospermae	A
Abe00058520.1	Abies beshanzuensis	Gymnospermae	A
Abe00195036.1	Abies beshanzuensis	Gymnospermae	A
Pt2G39260.1	Pinus tabuliformis	Gymnospermae	A
Lka00072243.1	​Larix kaempferi​	Gymnospermae	A
PSME_28944	​Pinus menziesii​	Gymnospermae	A
CYCAS_004440	Cycas panzhihuaensis​	Gymnospermae	A
Gin00006398.1	Ginkgo biloba	Gymnospermae	A
Abe00050312.1	Abies beshanzuensis	Gymnospermae	A
Pt6G15940.1	Pinus tabuliformis	Gymnospermae	A
Lka00111187.1	​Larix kaempferi​	Gymnospermae	A
PSME_10804	​Pinus menziesii​	Gymnospermae	A
Pma00014834.1	Podocarpus macrophyllus	Gymnospermae	A
Aar00027240.1	Araucaria araucana	Gymnospermae	A
Sver00061658.1	Sciadopitys verticillata	Gymnospermae	A
TG3g02096-mRNA1	Torreya grandis	Gymnospermae	A
Tch00023282.1	Tsuga chinensis	Gymnospermae	A
Twal00340505.1	Taxus wallichiana	Gymnospermae	A
Sgi00026047.1	Sequoiadendron giganteum	Gymnospermae	A
GWHPCBJF005119	Metasequoia glyptostroboides	Gymnospermae	A
Sse00162457.1	Sequoia sempervirens	Gymnospermae	A
Sse00337040.1	Sequoia sempervirens	Gymnospermae	A
Sse00356515.1	Sequoia sempervirens	Gymnospermae	A
Sse00386180.1	Sequoia sempervirens	Gymnospermae	A
evm.model.Chr09.6225	Cryptomeria japonica	Gymnospermae	A
Thupl.29381236s0014.4.v3.1	Thuja plica	Gymnospermae	A
Thupl.29381236s0014.3.v3.1	Thuja plica	Gymnospermae	A
Thupl.29381236s0014.2.v3.1	Thuja plica	Gymnospermae	A
Thupl.29381236s0014.1.v3.1	Thuja plica	Gymnospermae	A
Thupl.29381236s0014.5.v3.1	Thuja plica	Gymnospermae	A
CYCAS_014201	Cycas panzhihuaensis​	Gymnospermae	A
Aar00003325.1	Araucaria araucana	Gymnospermae	A
Pma00025008.1	Podocarpus macrophyllus	Gymnospermae	A
Gin00233122.1	Ginkgo biloba	Gymnospermae	A
TnS000984855t11	​Gnetum montanum​	Gymnospermae	A
W.mirabilis.08682	Welwitschia mirabilis	Gymnospermae	A
Abe00156186.1	Abies beshanzuensis	Gymnospermae	A
Pt8G53630.1	Pinus tabuliformis	Gymnospermae	A
Pt9G35260.8	Pinus tabuliformis	Gymnospermae	A
Lka00122051.1	​Larix kaempferi​	Gymnospermae	A
PSME_43135	​Pinus menziesii​	Gymnospermae	A
Gin00148367.1	Ginkgo biloba	Gymnospermae	A
CYCAS_031156	Cycas panzhihuaensis​	Gymnospermae	A
Gin00034347.1	Ginkgo biloba	Gymnospermae	A
Abe00114199.1	Abies beshanzuensis	Gymnospermae	A
Lka00037840.1	​Larix kaempferi​	Gymnospermae	A
PSME_41756	​Pinus menziesii​	Gymnospermae	A
PtJG00400.1	Pinus tabuliformis	Gymnospermae	A
PtJG00450.1	Pinus tabuliformis	Gymnospermae	A
Aar00028263.1	Araucaria araucana	Gymnospermae	A
Pma00026312.1	Podocarpus macrophyllus	Gymnospermae	A
Sver00030152.1	Sciadopitys verticillata	Gymnospermae	A
TG7g03002-mRNA1	Torreya grandis	Gymnospermae	A
Tch00006492.1	Tsuga chinensis	Gymnospermae	A
Twal00121201.1	Taxus wallichiana	Gymnospermae	A
Sgi00109849.1	Sequoiadendron giganteum	Gymnospermae	A
GWHPCBJF029130	Metasequoia glyptostroboides	Gymnospermae	A
Sse00024083.1	Sequoia sempervirens	Gymnospermae	A
Sse00246797.1	Sequoia sempervirens	Gymnospermae	A
evm.model.Chr06.5528	Cryptomeria japonica	Gymnospermae	A
Thupl.29378876s0002.1.v3.1	Thuja plica	Gymnospermae	A
Thupl.29378876s0002.2.v3.1	Thuja plica	Gymnospermae	A
Thupl.29378876s0002.3.v3.1	Thuja plica	Gymnospermae	A
TG7g03004-mRNA1	Torreya grandis	Gymnospermae	A
Tch00006493.1	Tsuga chinensis	Gymnospermae	A
Twal00121195.1	Taxus wallichiana	Gymnospermae	A
GWHPCBJF029050	Metasequoia glyptostroboides	Gymnospermae	A
GWHPCBJF029134	Metasequoia glyptostroboides	Gymnospermae	A
Sgi00109859.1	Sequoiadendron giganteum	Gymnospermae	A
Sse00246789.1	Sequoia sempervirens	Gymnospermae	A
Sse00246791.1	Sequoia sempervirens	Gymnospermae	A
Sse00024090.2	Sequoia sempervirens	Gymnospermae	A
Sse00024088.1	Sequoia sempervirens	Gymnospermae	A
Sse00024089.1	Sequoia sempervirens	Gymnospermae	A
Sse00246793.1	Sequoia sempervirens	Gymnospermae	A
evm.model.Chr06.5520	Cryptomeria japonica	Gymnospermae	A
Thupl.29380719s0005.1.v3.1	Thuja plica	Gymnospermae	A
Thupl.29379365s0014.1.v3.1	Thuja plica	Gymnospermae	A
Thupl.29378876s0004.1.v3.1	Thuja plica	Gymnospermae	A
Thupl.29378876s0004.3.v3.1	Thuja plica	Gymnospermae	A
Thupl.29378876s0004.4.v3.1	Thuja plica	Gymnospermae	A
Thupl.29378876s0004.5.v3.1	Thuja plica	Gymnospermae	A
Thupl.29378876s0004.6.v3.1	Thuja plica	Gymnospermae	A
Thupl.29378876s0004.2.v3.1	Thuja plica	Gymnospermae	A
Thupl.29378876s0004.7.v3.1	Thuja plica	Gymnospermae	A
Aar00002933.1	Araucaria araucana	Gymnospermae	A
Aar00002934.1	Araucaria araucana	Gymnospermae	A
TG7g03005-mRNA1	Torreya grandis	Gymnospermae	A
Tch00006495.1	Tsuga chinensis	Gymnospermae	A
Twal00121192.1	Taxus wallichiana	Gymnospermae	A
GWHPCBJF029132	Metasequoia glyptostroboides	Gymnospermae	A
evm.model.Chr06.5507	Cryptomeria japonica	Gymnospermae	A
Thupl.29378876s0006.1.v3.1	Thuja plica	Gymnospermae	A
Thupl.29378876s0011.1.v3.1	Thuja plica	Gymnospermae	A
Thupl.29378876s0012.1.v3.1	Thuja plica	Gymnospermae	A
evm.model.Chr06.5505	Cryptomeria japonica	Gymnospermae	A
evm.model.Chr06.5499	Cryptomeria japonica	Gymnospermae	A
evm.model.Chr06.5498	Cryptomeria japonica	Gymnospermae	A
GWHPCBJF029135	Metasequoia glyptostroboides	Gymnospermae	A
Sgi00109865.1	Sequoiadendron giganteum	Gymnospermae	A
Sse00246784.1	Sequoia sempervirens	Gymnospermae	A
Sse00024100.1	Sequoia sempervirens	Gymnospermae	A
Sse00089898.1	Sequoia sempervirens	Gymnospermae	A
Sse00024098.1	Sequoia sempervirens	Gymnospermae	A
Sse00246785.1	Sequoia sempervirens	Gymnospermae	A
Sse00024099.1	Sequoia sempervirens	Gymnospermae	A
Sse00089897.1	Sequoia sempervirens	Gymnospermae	A
TnS001033003t01	​Gnetum montanum​	Gymnospermae	A
Glyma.10G126900.1	Glycine max	Angiospermae	A
Arabidopsis_thaliana.AT3G24050.1	Arabidopsis thaliana	Angiospermae	A
LOC_Os03g05160.1	Oryza sativa	Angiospermae	A
LOC_Os10g32070.1	Oryza sativa	Angiospermae	A
Arabidopsis_thaliana.AT2G28340.1	Arabidopsis thaliana	Angiospermae	A
Arabidopsis_thaliana.AT1G08000.1	Arabidopsis thaliana	Angiospermae	A
Arabidopsis_thaliana.AT1G08010.1	Arabidopsis thaliana	Angiospermae	A
Arabidopsis_thaliana.AT3G45170.1	Arabidopsis thaliana	Angiospermae	A
PSME_37299	​Pinus menziesii​	Gymnospermae	C
LOC_Os03g08370.1	Oryza sativa	Angiospermae	C
LOC_Os07g42400.1	Oryza sativa	Angiospermae	C
LOC_Os02g05510.1	Oryza sativa	Angiospermae	C
LOC_Os06g48534.1	Oryza sativa	Angiospermae	C
Nycol.C00931.1.p	Nymphaea colorata	Angiospermae	C
GSVIVT01029593001	Vitis vinifera	Angiospermae	C
Glyma.08G221800.1	Glycine max	Angiospermae	C
Arabidopsis_thaliana.AT1G51600.1	Arabidopsis thaliana	Angiospermae	C
Arabidopsis_thaliana.AT3G21175.1	Arabidopsis thaliana	Angiospermae	C
GSVIVT01012518001	Vitis vinifera	Angiospermae	C
GSVIVT01009197001	Vitis vinifera	Angiospermae	C
Arabidopsis_thaliana.AT4G24470.3	Arabidopsis thaliana	Angiospermae	C
Glyma.02G215600.1	Glycine max	Angiospermae	C
Glyma.14G182800.1	Glycine max	Angiospermae	C
Glyma.04G096200.1	Glycine max	Angiospermae	C
Glyma.06G097900.1	Glycine max	Angiospermae	C
LOC_Os03g47970.1	Oryza sativa	Angiospermae	C
LOC_Os03g52450.1	Oryza sativa	Angiospermae	C
GSVIVT01009198001	Vitis vinifera	Angiospermae	C
Glyma.04G096300.1	Glycine max	Angiospermae	C
Glyma.06G098000.1	Glycine max	Angiospermae	C
GSVIVT01012523001	Vitis vinifera	Angiospermae	C
Glyma.07G182700.1	Glycine max	Angiospermae	C
Glyma.08G067200.1	Glycine max	Angiospermae	C
CYCAS_010511	Cycas panzhihuaensis​	Gymnospermae	C
TnS000661921t01	​Gnetum montanum​	Gymnospermae	C
CYCAS_030636	Cycas panzhihuaensis​	Gymnospermae	C
PtXG46340.1	Pinus tabuliformis	Gymnospermae	C
Abe00046233.1	Abies beshanzuensis	Gymnospermae	C
Lka00038142.2	​Larix kaempferi​	Gymnospermae	C
Aar00026053.1	Araucaria araucana	Gymnospermae	C
Pma00025722.1	Podocarpus macrophyllus	Gymnospermae	C
Pma00055068.1	Podocarpus macrophyllus	Gymnospermae	C
Sver00067086.1	Sciadopitys verticillata	Gymnospermae	C
TG4g00454-mRNA1	Torreya grandis	Gymnospermae	C
Twal00282429.1	Taxus wallichiana	Gymnospermae	C
Tch00000543.1	Tsuga chinensis	Gymnospermae	C
Tch00040149.1	Tsuga chinensis	Gymnospermae	C
Sgi00035495.1	Sequoiadendron giganteum	Gymnospermae	C
Sse00206389.1	Sequoia sempervirens	Gymnospermae	C
Sse00104730.1	Sequoia sempervirens	Gymnospermae	C
Sse00349018.1	Sequoia sempervirens	Gymnospermae	C
GWHPCBJF007750	Metasequoia glyptostroboides	Gymnospermae	C
evm.model.Chr07.2229	Cryptomeria japonica	Gymnospermae	C
Thupl.29379861s0017.2.v3.1	Thuja plica	Gymnospermae	C
Thupl.29379861s0017.3.v3.1	Thuja plica	Gymnospermae	C
Thupl.29379861s0017.4.v3.1	Thuja plica	Gymnospermae	C
Thupl.29379861s0017.5.v3.1	Thuja plica	Gymnospermae	C
Thupl.29379861s0017.1.v3.1	Thuja plica	Gymnospermae	C
CYCAS_004233	Cycas panzhihuaensis​	Gymnospermae	C
Gin00003799.1	Ginkgo biloba	Gymnospermae	C
TnS000674141t06	​Gnetum montanum​	Gymnospermae	C
W.mirabilis.17861	Welwitschia mirabilis	Gymnospermae	C
Pt6G08640.1	Pinus tabuliformis	Gymnospermae	C
Abe00072414.1	Abies beshanzuensis	Gymnospermae	C
Lka00097032.2	​Larix kaempferi​	Gymnospermae	C
PSME_50717	​Pinus menziesii​	Gymnospermae	C
Aar00015009.1	Araucaria araucana	Gymnospermae	C
Pma00008876.1	Podocarpus macrophyllus	Gymnospermae	C
Sver00081710.1	Sciadopitys verticillata	Gymnospermae	C
Tch00022608.1	Tsuga chinensis	Gymnospermae	C
Twal00344744.1	Taxus wallichiana	Gymnospermae	C
TG3g02805-mRNA1	Torreya grandis	Gymnospermae	C
Sgi00027724.1	Sequoiadendron giganteum	Gymnospermae	C
Sse00092012.1	Sequoia sempervirens	Gymnospermae	C
Sse00136612.1	Sequoia sempervirens	Gymnospermae	C
Sse00171296.1	Sequoia sempervirens	Gymnospermae	C
evm.model.Chr09.2889	Cryptomeria japonica	Gymnospermae	C
Thupl.29381801s0007.1.v3.1	Thuja plica	Gymnospermae	C
Thupl.29381801s0007.4.v3.1	Thuja plica	Gymnospermae	C
Thupl.29381801s0007.5.v3.1	Thuja plica	Gymnospermae	C
Thupl.29381801s0007.7.v3.1	Thuja plica	Gymnospermae	C
Thupl.29381801s0007.2.v3.1	Thuja plica	Gymnospermae	C
Thupl.29381801s0007.3.v3.1	Thuja plica	Gymnospermae	C
Thupl.29381801s0007.6.v3.1	Thuja plica	Gymnospermae	C
GSVIVT01032362001	Vitis vinifera	Angiospermae	C
CYCAS_024229	Cycas panzhihuaensis​	Gymnospermae	B
Arabidopsis_thaliana.AT3G20750.1	Arabidopsis thaliana	Angiospermae	B
Pma00059409.1	Podocarpus macrophyllus	Gymnospermae	B
Pma00056361.1	Podocarpus macrophyllus	Gymnospermae	B
Tch00014238.1	Tsuga chinensis	Gymnospermae	B
Pma00051590.1	Podocarpus macrophyllus	Gymnospermae	D
LOC_Os12g07120.1	Oryza sativa	Angiospermae	D
LOC_Os03g03850.1	Oryza sativa	Angiospermae	D
LOC_Os11g08410.1	Oryza sativa	Angiospermae	D
GSVIVT01013319001	Vitis vinifera	Angiospermae	D
Glyma.05G170100.1	Glycine max	Angiospermae	D
Glyma.08G184500.1	Glycine max	Angiospermae	D
Glyma.08G344500.1	Glycine max	Angiospermae	D
Glyma.09G076800.1	Glycine max	Angiospermae	D
Nycol.H00688.1.p	Nymphaea colorata	Angiospermae	D
Nycol.D01259.1.p	Nymphaea colorata	Angiospermae	D
Nycol.L01330.1.p	Nymphaea colorata	Angiospermae	D
LOC_Os04g46020.1	Oryza sativa	Angiospermae	D
Arabidopsis_thaliana.AT4G17570.2	Arabidopsis thaliana	Angiospermae	D
Arabidopsis_thaliana.AT5G47140.1	Arabidopsis thaliana	Angiospermae	D
Glyma.05G064800.1	Glycine max	Angiospermae	D
Glyma.17G146600.1	Glycine max	Angiospermae	D
Glyma.01G205100.1	Glycine max	Angiospermae	D
Glyma.11G037900.1	Glycine max	Angiospermae	D
Gin00048370.1	Ginkgo biloba	Gymnospermae	D
TnS000095137t07	​Gnetum montanum​	Gymnospermae	D
W.mirabilis.18189	Welwitschia mirabilis	Gymnospermae	D
Abe00059913.2	Abies beshanzuensis	Gymnospermae	D
Pt8G12240.1	Pinus tabuliformis	Gymnospermae	D
Lka00060700.1	​Larix kaempferi​	Gymnospermae	D
PSME_24524	​Pinus menziesii​	Gymnospermae	D
Sver00140674.1	Sciadopitys verticillata	Gymnospermae	D
Pma00031651.1	Podocarpus macrophyllus	Gymnospermae	D
TG8g00854-mRNA1	Torreya grandis	Gymnospermae	D
Twal00144536.1	Taxus wallichiana	Gymnospermae	D
evm.model.Chr05.21593	Cryptomeria japonica	Gymnospermae	D
GWHPCBJF031748	Metasequoia glyptostroboides	Gymnospermae	D
Sgi00137126.1	Sequoiadendron giganteum	Gymnospermae	D
Sse00017361.1	Sequoia sempervirens	Gymnospermae	D
Sse00166204.1	Sequoia sempervirens	Gymnospermae	D
Sse00214241.1	Sequoia sempervirens	Gymnospermae	D
Gin00091219.3	Ginkgo biloba	Gymnospermae	D
TnS000370161t01	​Gnetum montanum​	Gymnospermae	D
W.mirabilis.00976	Welwitschia mirabilis	Gymnospermae	D
Pt7G53980.1	Pinus tabuliformis	Gymnospermae	D
Lka00148354.1	​Larix kaempferi​	Gymnospermae	D
Pma00053401.1	Podocarpus macrophyllus	Gymnospermae	D
Aar00016296.1	Araucaria araucana	Gymnospermae	D
Pma00036744.1	Podocarpus macrophyllus	Gymnospermae	D
TG3g00007-mRNA1	Torreya grandis	Gymnospermae	D
Tch00025735.1	Tsuga chinensis	Gymnospermae	D
Twal00249729.2	Taxus wallichiana	Gymnospermae	D
evm.model.Chr10.22779	Cryptomeria japonica	Gymnospermae	D
Thupl.29378456s0025.1.v3.1	Thuja plica	Gymnospermae	D
Thupl.29378456s0025.2.v3.1	Thuja plica	Gymnospermae	D
Sse00101146.1	Sequoia sempervirens	Gymnospermae	D
Sse00198268.2	Sequoia sempervirens	Gymnospermae	D
GWHPCBJF005902	Metasequoia glyptostroboides	Gymnospermae	D
Sgi00028955.2	Sequoiadendron giganteum	Gymnospermae	D
Gin00049403.1	Ginkgo biloba	Gymnospermae	B
Nycol.B00001.1.p	Nymphaea colorata	Angiospermae	B
LOC_Os05g50270.1	Oryza sativa	Angiospermae	B
LOC_Os01g47360.1	Oryza sativa	Angiospermae	B
LOC_Os05g49280.1	Oryza sativa	Angiospermae	B
Arabidopsis_thaliana.AT3G50870.1	Arabidopsis thaliana	Angiospermae	B
Arabidopsis_thaliana.AT4G36620.1	Arabidopsis thaliana	Angiospermae	B
Arabidopsis_thaliana.AT2G18380.1	Arabidopsis thaliana	Angiospermae	B
GSVIVT01018951001	Vitis vinifera	Angiospermae	B
Glyma.02G056600.1	Glycine max	Angiospermae	B
Glyma.16G139400.1	Glycine max	Angiospermae	B
Glyma.11G156200.1	Glycine max	Angiospermae	B
Glyma.08G142500.1	Glycine max	Angiospermae	B
Glyma.11G068700.1	Glycine max	Angiospermae	B
W.mirabilis.09202	Welwitschia mirabilis	Gymnospermae	B
W.mirabilis.09203	Welwitschia mirabilis	Gymnospermae	B
CYCAS_015446	Cycas panzhihuaensis​	Gymnospermae	B
Nycol.D01720.1.p	Nymphaea colorata	Angiospermae	B
Gin00094969.1	Ginkgo biloba	Gymnospermae	B
Lka00036616.1	​Larix kaempferi​	Gymnospermae	B
PSME_28024	​Pinus menziesii​	Gymnospermae	B
Abe00026331.1	Abies beshanzuensis	Gymnospermae	B
Pt7G00080.1	Pinus tabuliformis	Gymnospermae	B
Sver00104436.1	Sciadopitys verticillata	Gymnospermae	B
Pma00015177.2	Podocarpus macrophyllus	Gymnospermae	B
TG6g03731-mRNA1	Torreya grandis	Gymnospermae	B
Tch00031993.1	Tsuga chinensis	Gymnospermae	B
Twal00096850.1	Taxus wallichiana	Gymnospermae	B
Thupl.29380643s0003.1.v3.1	Thuja plica	Gymnospermae	B
evm.model.Chr11.7119	Cryptomeria japonica	Gymnospermae	B
Sgi00083754.1	Sequoiadendron giganteum	Gymnospermae	B
GWHPCBJF022313	Metasequoia glyptostroboides	Gymnospermae	B
Sse00029762.1	Sequoia sempervirens	Gymnospermae	B
Sse00120609.1	Sequoia sempervirens	Gymnospermae	B
Sse00345429.1	Sequoia sempervirens	Gymnospermae	B
CYCAS_013968	Cycas panzhihuaensis​	Gymnospermae	B
Gin00235449.1	Ginkgo biloba	Gymnospermae	B
Pma00022695.1	Podocarpus macrophyllus	Gymnospermae	B
TnS000058887t05	​Gnetum montanum​	Gymnospermae	B
Tch00024633.1	Tsuga chinensis	Gymnospermae	B
Twal00357244.1	Taxus wallichiana	Gymnospermae	B
TG1g02308-mRNA1	Torreya grandis	Gymnospermae	B
TG0g00706-mRNA1	Torreya grandis	Gymnospermae	B
TG1g02304-mRNA1	Torreya grandis	Gymnospermae	B
TG1g02305-mRNA1	Torreya grandis	Gymnospermae	B
evm.model.Chr01.34747	Cryptomeria japonica	Gymnospermae	B
Thupl.29380398s0019.1.v3.1	Thuja plica	Gymnospermae	B
Sgi00006562.1	Sequoiadendron giganteum	Gymnospermae	B
Sse00203264.1	Sequoia sempervirens	Gymnospermae	B
Sse00035852.1	Sequoia sempervirens	Gymnospermae	B
Sse00262126.1	Sequoia sempervirens	Gymnospermae	B
Sse00380551.1	Sequoia sempervirens	Gymnospermae	B
Thupl.29379167s0002.1.v3.1	Thuja plica	Gymnospermae	B
Sgi00088558.1	Sequoiadendron giganteum	Gymnospermae	B
Sse00042279.2	Sequoia sempervirens	Gymnospermae	B
Sse00261005.2	Sequoia sempervirens	Gymnospermae	B
Sse00269192.2	Sequoia sempervirens	Gymnospermae	B
Sse00339739.2	Sequoia sempervirens	Gymnospermae	B
GWHPCBJF023533	Metasequoia glyptostroboides	Gymnospermae	B
evm.model.Chr11.345	Cryptomeria japonica	Gymnospermae	B
Thupl.29378180s0005.1.v3.1	Thuja plica	Gymnospermae	B
Sse00030223.1	Sequoia sempervirens	Gymnospermae	B
GWHPCBJF021641	Metasequoia glyptostroboides	Gymnospermae	B
GWHPCBJF028487	Metasequoia glyptostroboides	Gymnospermae	B
GWHPCBJF014695	Metasequoia glyptostroboides	Gymnospermae	B
Sse00255595.2	Sequoia sempervirens	Gymnospermae	B
Sse00092402.1	Sequoia sempervirens	Gymnospermae	B
Sse00270350.1	Sequoia sempervirens	Gymnospermae	B
Sgi00081438.1	Sequoiadendron giganteum	Gymnospermae	B
Sgi00081434.1	Sequoiadendron giganteum	Gymnospermae	B
Sgi00081436.1	Sequoiadendron giganteum	Gymnospermae	B
Sgi00081431.1	Sequoiadendron giganteum	Gymnospermae	B
Sgi00081433.1	Sequoiadendron giganteum	Gymnospermae	B
Sgi00081437.1	Sequoiadendron giganteum	Gymnospermae	B
W.mirabilis.13031	Welwitschia mirabilis	Gymnospermae	B
Nycol.K00777.1.p	Nymphaea colorata	Angiospermae	B
W.mirabilis.11155	Welwitschia mirabilis	Gymnospermae	B
TnS000837991t05	​Gnetum montanum​	Gymnospermae	B
W.mirabilis.15888	Welwitschia mirabilis	Gymnospermae	B
CYCAS_031494	Cycas panzhihuaensis​	Gymnospermae	B
Abe00004056.1	Abies beshanzuensis	Gymnospermae	B
Pt5G20480.1	Pinus tabuliformis	Gymnospermae	B
Lka00017153.2	​Larix kaempferi​	Gymnospermae	B
PSME_46743	​Pinus menziesii​	Gymnospermae	B
Pma00030708.1	Podocarpus macrophyllus	Gymnospermae	B
Aar00025751.1	Araucaria araucana	Gymnospermae	B
Sver00056296.1	Sciadopitys verticillata	Gymnospermae	B
TG1g01667-mRNA1	Torreya grandis	Gymnospermae	B
TG1g01668-mRNA1	Torreya grandis	Gymnospermae	B
Tch00014329.1	Tsuga chinensis	Gymnospermae	B
Twal00162293.1	Taxus wallichiana	Gymnospermae	B
evm.model.Chr03.19127	Cryptomeria japonica	Gymnospermae	B
Thupl.29382418s0008.1.v3.1	Thuja plica	Gymnospermae	B
Sgi00041044.1	Sequoiadendron giganteum	Gymnospermae	B
GWHPCBJF009136	Metasequoia glyptostroboides	Gymnospermae	B
Sse00240741.1	Sequoia sempervirens	Gymnospermae	B
Sse00060844.1	Sequoia sempervirens	Gymnospermae	B
Sse00133386.1	Sequoia sempervirens	Gymnospermae	B
CYCAS_029119	Cycas panzhihuaensis​	Gymnospermae	B
Gin00032508.1	Ginkgo biloba	Gymnospermae	B
Pma00011231.1	Podocarpus macrophyllus	Gymnospermae	B
Sver00123703.2	Sciadopitys verticillata	Gymnospermae	B
Aar00007371.1	Araucaria araucana	Gymnospermae	B
TG6g06299-mRNA1	Torreya grandis	Gymnospermae	B
Tch00012553.1	Tsuga chinensis	Gymnospermae	B
Twal00217625.1	Taxus wallichiana	Gymnospermae	B
evm.model.Chr04.1513	Cryptomeria japonica	Gymnospermae	B
Thupl.29377942s0010.1.v3.1	Thuja plica	Gymnospermae	B
Sgi00018145.1	Sequoiadendron giganteum	Gymnospermae	B
GWHPCBJF003148	Metasequoia glyptostroboides	Gymnospermae	B
Sse00078407.1	Sequoia sempervirens	Gymnospermae	B
Sse00036695.1	Sequoia sempervirens	Gymnospermae	B
Sse00143288.1	Sequoia sempervirens	Gymnospermae	B
TnS000974901t15	​Gnetum montanum​	Gymnospermae	B
W.mirabilis.21572	Welwitschia mirabilis	Gymnospermae	B
Pt5G62920.1	Pinus tabuliformis	Gymnospermae	B
Pt5G63110.1	Pinus tabuliformis	Gymnospermae	B
Abe00119474.1	Abies beshanzuensis	Gymnospermae	B
Abe00135657.1	Abies beshanzuensis	Gymnospermae	B
Lka00157552.1	​Larix kaempferi​	Gymnospermae	B
PSME_10289	​Pinus menziesii​	Gymnospermae	B
PSME_40486	​Pinus menziesii​	Gymnospermae	B
PSME_39978	​Pinus menziesii​	Gymnospermae	B
PSME_38345	​Pinus menziesii​	Gymnospermae	B
PSME_37076	​Pinus menziesii​	Gymnospermae	B
PSME_40759	​Pinus menziesii​	Gymnospermae	B
PSME_20554	​Pinus menziesii​	Gymnospermae	B
PSME_33608	​Pinus menziesii​	Gymnospermae	B
GSVIVT01031203001	Vitis vinifera	Angiospermae	B
Glyma.03G232900.1	Glycine max	Angiospermae	B
Glyma.19G229900.1	Glycine max	Angiospermae	B
LOC_Os01g74540.1	Oryza sativa	Angiospermae	B
Arabidopsis_thaliana.AT4G16141.1	Arabidopsis thaliana	Angiospermae	B
Arabidopsis_thaliana.AT3G16870.1	Arabidopsis thaliana	Angiospermae	B
Arabidopsis_thaliana.AT5G49300.1	Arabidopsis thaliana	Angiospermae	B
Arabidopsis_thaliana.AT3G06740.1	Arabidopsis thaliana	Angiospermae	B
GSVIVT01035048001	Vitis vinifera	Angiospermae	B
Glyma.07G243000.1	Glycine max	Angiospermae	B
Glyma.17G030900.1	Glycine max	Angiospermae	B
PSME_19663	​Pinus menziesii​	Gymnospermae	B
Abe00052804.1	Abies beshanzuensis	Gymnospermae	B
Pt4G04570.1	Pinus tabuliformis	Gymnospermae	B
Lka00108863.1	​Larix kaempferi​	Gymnospermae	B
Lka00140092.1	​Larix kaempferi​	Gymnospermae	B
CYCAS_000225	Cycas panzhihuaensis​	Gymnospermae	B
Gin00222947.1	Ginkgo biloba	Gymnospermae	B
Aar00033476.1	Araucaria araucana	Gymnospermae	B
Pma00038841.1	Podocarpus macrophyllus	Gymnospermae	B
Sver00144339.1	Sciadopitys verticillata	Gymnospermae	B
Tch00021583.1	Tsuga chinensis	Gymnospermae	B
Twal00195950.1	Taxus wallichiana	Gymnospermae	B
TG5g00661-mRNA1	Torreya grandis	Gymnospermae	B
evm.model.Chr10.2958	Cryptomeria japonica	Gymnospermae	B
Thupl.29378856s0001.1.v3.1	Thuja plica	Gymnospermae	B
GWHPCBJF015513	Metasequoia glyptostroboides	Gymnospermae	B
Sgi00061898.1	Sequoiadendron giganteum	Gymnospermae	B
Sse00222718.1	Sequoia sempervirens	Gymnospermae	B
Sse00234977.1	Sequoia sempervirens	Gymnospermae	B
Sse00269638.1	Sequoia sempervirens	Gymnospermae	B
Nycol.F00473.1.p	Nymphaea colorata	Angiospermae	B
Nycol.A01974.1.p	Nymphaea colorata	Angiospermae	B
LOC_Os01g24070.1	Oryza sativa	Angiospermae	B
LOC_Os05g06340.1	Oryza sativa	Angiospermae	B
Nycol.F00896.1.p	Nymphaea colorata	Angiospermae	B
LOC_Os02g12790.1	Oryza sativa	Angiospermae	B
LOC_Os06g37450.1	Oryza sativa	Angiospermae	B
Arabidopsis_thaliana.AT5G26930.1	Arabidopsis thaliana	Angiospermae	B
Arabidopsis_thaliana.AT4G26150.1	Arabidopsis thaliana	Angiospermae	B
Arabidopsis_thaliana.AT5G56860.1	Arabidopsis thaliana	Angiospermae	B
Glyma.04G051300.1	Glycine max	Angiospermae	B
Glyma.14G094800.1	Glycine max	Angiospermae	B
Glyma.17G228700.1	Glycine max	Angiospermae	B
GSVIVT01015204001	Vitis vinifera	Angiospermae	B
GSVIVT01035406001	Vitis vinifera	Angiospermae	B
Glyma.13G103900.1	Glycine max	Angiospermae	B
Glyma.17G055200.1	Glycine max	Angiospermae	B
Glyma.09G062800.1	Glycine max	Angiospermae	B
Glyma.15G169300.1	Glycine max	Angiospermae	B
Gin00180550.1	Ginkgo biloba	Gymnospermae	B
CYCAS_009118	Cycas panzhihuaensis​	Gymnospermae	B
Abe00175450.1	Abies beshanzuensis	Gymnospermae	B
Pt3G04040.1	Pinus tabuliformis	Gymnospermae	B
Lka00104707.1	​Larix kaempferi​	Gymnospermae	B
PSME_38141	​Pinus menziesii​	Gymnospermae	B
TnS000648987t01	​Gnetum montanum​	Gymnospermae	B
W.mirabilis.21427	Welwitschia mirabilis	Gymnospermae	B
Nycol.E01541.1.p	Nymphaea colorata	Angiospermae	B
Nycol.J01778.1.p	Nymphaea colorata	Angiospermae	B
Nycol.E01542.1.p	Nymphaea colorata	Angiospermae	B
Aar00031930.1	Araucaria araucana	Gymnospermae	B
Pma00003123.1	Podocarpus macrophyllus	Gymnospermae	B
Sver00036389.1	Sciadopitys verticillata	Gymnospermae	B
TG10g04173-mRNA1	Torreya grandis	Gymnospermae	B
Tch00017990.1	Tsuga chinensis	Gymnospermae	B
Twal00308733.1	Taxus wallichiana	Gymnospermae	B
Thupl.29379072s0009.1.v3.1	Thuja plica	Gymnospermae	B
GWHPCBJF024760	Metasequoia glyptostroboides	Gymnospermae	B
Sgi00092578.1	Sequoiadendron giganteum	Gymnospermae	B
Sse00361173.1	Sequoia sempervirens	Gymnospermae	B
Sse00044911.1	Sequoia sempervirens	Gymnospermae	B
Sse00373821.1	Sequoia sempervirens	Gymnospermae	B
Sse00218415.1	Sequoia sempervirens	Gymnospermae	B

## Sheet: Table S3
Table S3. Identified GATA Genes from Arabidopsis thaliana and Glycine max
Gene ID	Plant Species	Gene Name	GATA Gene Class
Arabidopsis_thaliana.AT3G54810.2	Arabidopsis thaliana	AtGATA1	A
Glyma.10G210500.1	Glycine max	GmGATA1	A
Glyma.20G180100.1	Glycine max	GmGATA2	A
Glyma.02G073900.1	Glycine max	GmGATA3	A
Glyma.16G155300.1	Glycine max	GmGATA4	A
Arabidopsis_thaliana.AT2G28340.1	Arabidopsis thaliana	AtGATA2	A
Arabidopsis_thaliana.AT1G08000.1	Arabidopsis thaliana	AtGATA3	A
Arabidopsis_thaliana.AT1G08010.1	Arabidopsis thaliana	AtGATA4	A
Glyma.12G174200.1	Glycine max	GmGATA5	A
Glyma.13G325100.1	Glycine max	GmGATA6	A
Glyma.11G145400.1	Glycine max	GmGATA7	A
Glyma.12G076500.1	Glycine max	GmGATA8	A
Glyma.02G071500.1	Glycine max	GmGATA9	A
Glyma.16G152700.1	Glycine max	GmGATA10	A
Glyma.16G042300.1	Glycine max	GmGATA11	A
Glyma.19G110200.1	Glycine max	GmGATA12	A
Arabidopsis_thaliana.AT3G45170.1	Arabidopsis thaliana	AtGATA5	A
Arabidopsis_thaliana.AT3G24050.1	Arabidopsis thaliana	AtGATA6	A
Glyma.10G126900.1	Glycine max	GmGATA13	A
Arabidopsis_thaliana.AT3G51080.1	Arabidopsis thaliana	AtGATA7	A
Arabidopsis_thaliana.AT5G66320.2	Arabidopsis thaliana	AtGATA8	A
Glyma.01G169400.1	Glycine max	GmGATA14	A
Glyma.02G051100.1	Glycine max	GmGATA15	A
Arabidopsis_thaliana.AT4G34680.2	Arabidopsis thaliana	AtGATA9	A
Arabidopsis_thaliana.AT4G36240.1	Arabidopsis thaliana	AtGATA10	A
Glyma.04G008900.1	Glycine max	GmGATA16	A
Glyma.06G008800.1	Glycine max	GmGATA17	A
Glyma.11G111700.1	Glycine max	GmGATA18	A
Glyma.12G037700.1	Glycine max	GmGATA19	A
Glyma.01G073100.1	Glycine max	GmGATA20	A
Arabidopsis_thaliana.AT3G60530.1	Arabidopsis thaliana	AtGATA11	A
Arabidopsis_thaliana.AT2G45050.1	Arabidopsis thaliana	AtGATA12	A
Glyma.03G118100.1	Glycine max	GmGATA21	A
Glyma.07G108900.1	Glycine max	GmGATA22	A
Arabidopsis_thaliana.AT4G32890.1	Arabidopsis thaliana	AtGATA13	A
Arabidopsis_thaliana.AT5G25830.1	Arabidopsis thaliana	AtGATA14	A
Glyma.07G016800.1	Glycine max	GmGATA23	A
Glyma.08G202100.1	Glycine max	GmGATA24	A
Glyma.04G084900.1	Glycine max	GmGATA25	A
Glyma.06G086400.1	Glycine max	GmGATA26	A
Glyma.14G145700.1	Glycine max	GmGATA27	A
Glyma.17G192800.1	Glycine max	GmGATA28	A
Glyma.02G056600.1	Glycine max	GmGATA29	B
Glyma.16G139400.1	Glycine max	GmGATA30	B
Glyma.11G156200.1	Glycine max	GmGATA31	B
Glyma.11G068700.1	Glycine max	GmGATA32	B
Arabidopsis_thaliana.AT4G17570.2	Arabidopsis thaliana	AtGATA15	D
Arabidopsis_thaliana.AT5G47140.1	Arabidopsis thaliana	AtGATA16	D
Glyma.08G142500.1	Glycine max	GmGATA33	B
Glyma.03G232900.1	Glycine max	GmGATA34	B
Glyma.19G229900.1	Glycine max	GmGATA35	B
Glyma.07G243000.1	Glycine max	GmGATA36	B
Glyma.17G030900.1	Glycine max	GmGATA37	B
Glyma.04G051300.1	Glycine max	GmGATA38	B
Glyma.14G094800.1	Glycine max	GmGATA39	B
Glyma.17G228700.1	Glycine max	GmGATA40	B
Glyma.09G062800.1	Glycine max	GmGATA41	B
Arabidopsis_thaliana.AT1G51600.1	Arabidopsis thaliana	AtGATA17	C
Arabidopsis_thaliana.AT3G21175.1	Arabidopsis thaliana	AtGATA18	C
Arabidopsis_thaliana.AT4G24470.3	Arabidopsis thaliana	AtGATA19	C
Glyma.15G169300.1	Glycine max	GmGATA42	B
Glyma.13G103900.1	Glycine max	GmGATA43	B
Glyma.17G055200.1	Glycine max	GmGATA44	B
Glyma.04G096300.1	Glycine max	GmGATA45	C
Arabidopsis_thaliana.AT3G20750.1	Arabidopsis thaliana	AtGATA20	B
Arabidopsis_thaliana.AT3G50870.1	Arabidopsis thaliana	AtGATA21	B
Arabidopsis_thaliana.AT4G36620.1	Arabidopsis thaliana	AtGATA22	B
Arabidopsis_thaliana.AT2G18380.1	Arabidopsis thaliana	AtGATA23	B
Glyma.06G098000.1	Glycine max	GmGATA46	C
Glyma.07G182700.1	Glycine max	GmGATA47	C
Glyma.08G067200.1	Glycine max	GmGATA48	C
Glyma.08G221800.1	Glycine max	GmGATA49	C
Glyma.02G215600.1	Glycine max	GmGATA50	C
Arabidopsis_thaliana.AT5G26930.1	Arabidopsis thaliana	AtGATA24	B
Glyma.14G182800.1	Glycine max	GmGATA51	C
Glyma.04G096200.1	Glycine max	GmGATA52	C
Arabidopsis_thaliana.AT4G16141.1	Arabidopsis thaliana	AtGATA25	B
Arabidopsis_thaliana.AT3G16870.1	Arabidopsis thaliana	AtGATA26	B
Glyma.06G097900.1	Glycine max	GmGATA53	C
Glyma.05G170100.1	Glycine max	GmGATA54	D
Arabidopsis_thaliana.AT3G06740.1	Arabidopsis thaliana	AtGATA27	B
Arabidopsis_thaliana.AT5G49300.1	Arabidopsis thaliana	AtGATA28	B
Glyma.08G344500.1	Glycine max	GmGATA55	D
Glyma.08G184500.1	Glycine max	GmGATA56	D
Glyma.09G076800.1	Glycine max	GmGATA57	D
Arabidopsis_thaliana.AT4G26150.1	Arabidopsis thaliana	AtGATA29	B
Arabidopsis_thaliana.AT5G56860.1	Arabidopsis thaliana	AtGATA30	B
Glyma.05G064800.1	Glycine max	GmGATA58	D
Glyma.17G146600.1	Glycine max	GmGATA59	D
Glyma.01G205100.1	Glycine max	GmGATA60	D
Glyma.11G037900.1	Glycine max	GmGATA61	D

## Sheet: Table S4
Table S4. Identified GATA Genes from Eight Nitrogen-Fixing Species
Gene ID	Gene Name	Plant Species	Plant Class	GATA Gene Class	NIN1 Expression Correlation
arahy.Tifrunner.gnm1.ann1.E1UHJ9.1	Arahyp_GATA30	Arachis hypogaea	Fabaceae	A
arahy.Tifrunner.gnm1.ann1.Z6CAHI.1	Arahyp_GATA26	Arachis hypogaea	Fabaceae	A
Ae10g16090	Aeseve_GATA12	Aeschynomene evenia	Fabaceae	A
Lalb_Chr25g0280101.1	Lupalb_GATA28	Lupinus albus	Fabaceae	A
Lalb_Chr01g0013141.1	Lupalb_GATA25	Lupinus albus	Fabaceae	A
Lalb_Chr04g0262921.1	Lupalb_GATA20	Lupinus albus	Fabaceae	A
arahy.Tifrunner.gnm1.ann1.DG0T3J.1	Arahyp_GATA19	Arachis hypogaea	Fabaceae	A
arahy.Tifrunner.gnm1.ann1.KA6YJ2.1	Arahyp_GATA17	Arachis hypogaea	Fabaceae	A	*
Ae09g02740	Aeseve_GATA9	Aeschynomene evenia	Fabaceae	A
medtr.A17.gnm5.ann1_6.MtrunA17Chr8g0340401.1	Medtru_GATA14	Medicago truncatula	Fabaceae	A	**
LotjaGi3g1v0369100.1	Lotjap_GATA5	Lotus japonicus	Fabaceae	A
MpudA1P6v1r1_Scf27g0572441	Mimpud_GATA11	Mimosa pudica	Mimosoideae	A	**
MpudA1P6v1r1_Scf22g0526531	Mimpud_GATA10	Mimosa pudica	Mimosoideae	A	*
medtr.A17.gnm5.ann1_6.MtrunA17Chr6g0461591.1	Medtru_GATA17	Medicago truncatula	Fabaceae	A	*
MpudA1P6v1r1_Scf06g0309181	Mimpud_GATA27	Mimosa pudica	Mimosoideae	A
MpudA1P6v1r1_Scf13g0433591	Mimpud_GATA31	Mimosa pudica	Mimosoideae	A
Hiprha1gene19337	Hiprha_GATA12	Hippophae rhamnoides	Elaeagnaceae	A
Lalb_Chr22g0359311.1	Lupalb_GATA17	Lupinus albus	Fabaceae	A
Lalb_Chr14g0364421.1	Lupalb_GATA12	Lupinus albus	Fabaceae	A
LotjaGi1g1v0640700.1	Lotjap_GATA14	Lotus japonicus	Fabaceae	A
medtr.A17.gnm5.ann1_6.MtrunA17Chr7g0253101.1	Medtru_GATA7	Medicago truncatula	Fabaceae	A
arahy.Tifrunner.gnm1.ann1.HHX0PC.1	Arahyp_GATA25	Arachis hypogaea	Fabaceae	A
arahy.Tifrunner.gnm1.ann1.GUPV5U.1	Arahyp_GATA23	Arachis hypogaea	Fabaceae	A
MpudA1P6v1r1_Scf03g0235421	Mimpud_GATA28	Mimosa pudica	Mimosoideae	A
MpudA1P6v1r1_Scf05g0287031	Mimpud_GATA29	Mimosa pudica	Mimosoideae	A
Datgl294S07516	Datglo_GATA7	Datisca glomerata	Dasticaceae	A
Datgl690S33553	Datglo_GATA8	Datisca glomerata	Dasticaceae	A
Hiprha1gene08876	Hiprha_GATA9	Hippophae rhamnoides	Elaeagnaceae	A
Hiprha1gene21136	Hiprha_GATA13	Hippophae rhamnoides	Elaeagnaceae	A
Hiprha1gene24935	Hiprha_GATA17	Hippophae rhamnoides	Elaeagnaceae	A
MpudA1P6v1r1_Scf02g0001621	Mimpud_GATA19	Mimosa pudica	Mimosoideae	A
MpudA1P6v1r1_Scf01g0190501	Mimpud_GATA14	Mimosa pudica	Mimosoideae	A
MpudA1P6v1r1_Scf18g0504351	Mimpud_GATA18	Mimosa pudica	Mimosoideae	A
MpudA1P6v1r1_Scf12g0419471	Mimpud_GATA21	Mimosa pudica	Mimosoideae	A
medtr.A17.gnm5.ann1_6.MtrunA17Chr4g0028961.1	Medtru_GATA9	Medicago truncatula	Fabaceae	A	**
arahy.Tifrunner.gnm1.ann1.X8E4UZ.1	Arahyp_GATA10	Arachis hypogaea	Fabaceae	A
arahy.Tifrunner.gnm1.ann1.B6VTS2.1	Arahyp_GATA8	Arachis hypogaea	Fabaceae	A
Lalb_Chr01g0004341.1	Lupalb_GATA23	Lupinus albus	Fabaceae	A
Lalb_Chr19g0137181.1	Lupalb_GATA6	Lupinus albus	Fabaceae	A
medtr.A17.gnm5.ann1_6.MtrunA17Chr2g0326771.1	Medtru_GATA6	Medicago truncatula	Fabaceae	A	**
LotjaGi3g1v0163800.1	Lotjap_GATA4	Lotus japonicus	Fabaceae	A
Lalb_Chr22g0350281.1	Lupalb_GATA10	Lupinus albus	Fabaceae	A
Lalb_Chr24g0394671.1	Lupalb_GATA13	Lupinus albus	Fabaceae	A
arahy.Tifrunner.gnm1.ann1.NH2FYW.1	Arahyp_GATA11	Arachis hypogaea	Fabaceae	A
arahy.Tifrunner.gnm1.ann1.FRWT0V.1	Arahyp_GATA7	Arachis hypogaea	Fabaceae	A
Ae10g19170	Aeseve_GATA6	Aeschynomene evenia	Fabaceae	A	**
medtr.A17.gnm5.ann1_6.MtrunA17Chr1g0213161.1	Medtru_GATA20	Medicago truncatula	Fabaceae	A
Lalb_Chr19g0129731.1	Lupalb_GATA21	Lupinus albus	Fabaceae	A
Datgl420S30367	Datglo_GATA16	Datisca glomerata	Dasticaceae	A
Datgl163S22028	Datglo_GATA15	Datisca glomerata	Dasticaceae	A
Hiprha1gene02610	Hiprha_GATA6	Hippophae rhamnoides	Elaeagnaceae	A
Hiprha1gene15889	Hiprha_GATA1	Hippophae rhamnoides	Elaeagnaceae	A
Hiprha1gene01015	Hiprha_GATA2	Hippophae rhamnoides	Elaeagnaceae	A	*
Hiprha1gene21616	Hiprha_GATA18	Hippophae rhamnoides	Elaeagnaceae	A
MpudA1P6v1r1_Scf21g0107221	Mimpud_GATA12	Mimosa pudica	Mimosoideae	A
MpudA1P6v1r1_Scf23g0092891	Mimpud_GATA1	Mimosa pudica	Mimosoideae	A
Ae05g27080	Aeseve_GATA18	Aeschynomene evenia	Fabaceae	A
arahy.Tifrunner.gnm1.ann1.V7E7MG.1	Arahyp_GATA15	Arachis hypogaea	Fabaceae	A
arahy.Tifrunner.gnm1.ann1.V4I8CJ.1	Arahyp_GATA20	Arachis hypogaea	Fabaceae	A
medtr.A17.gnm5.ann1_6.MtrunA17Chr1g0199671.1	Medtru_GATA2	Medicago truncatula	Fabaceae	A	**
Lalb_Chr02g0142221.1	Lupalb_GATA3	Lupinus albus	Fabaceae	A
Lalb_Chr21g0306121.1	Lupalb_GATA2	Lupinus albus	Fabaceae	A
Lalb_Chr06g0162391.1	Lupalb_GATA1	Lupinus albus	Fabaceae	A
LotjaGi5g1v0274000.1	Lotjap_GATA9	Lotus japonicus	Fabaceae	A
Ae09g19890	Aeseve_GATA1	Aeschynomene evenia	Fabaceae	A	*
arahy.Tifrunner.gnm1.ann1.I6JZDT.1	Arahyp_GATA4	Arachis hypogaea	Fabaceae	A
arahy.Tifrunner.gnm1.ann1.3S8P0L.2	Arahyp_GATA3	Arachis hypogaea	Fabaceae	A
medtr.A17.gnm5.ann1_6.MtrunA17Chr8g0373231.1	Medtru_GATA12	Medicago truncatula	Fabaceae	B
LotjaGi4g1v0117700.1	Lotjap_GATA12	Lotus japonicus	Fabaceae	B
LotjaGi2g1v0390100.1	Lotjap_GATA13	Lotus japonicus	Fabaceae	B
Hiprha1gene01987	Hiprha_GATA24	Hippophae rhamnoides	Elaeagnaceae	B
Hiprha1gene08466	Hiprha_GATA29	Hippophae rhamnoides	Elaeagnaceae	B
medtr.A17.gnm5.ann1_6.MtrunA17Chr5g0404131.1	Medtru_GATA23	Medicago truncatula	Fabaceae	B	*
Lalb_Chr16g0377801.1	Lupalb_GATA29	Lupinus albus	Fabaceae	B
Lalb_Chr05g0212781.1	Lupalb_GATA27	Lupinus albus	Fabaceae	B
Lalb_Chr09g0322361.1	Lupalb_GATA31	Lupinus albus	Fabaceae	B
MpudA1P6v1r1_Scf38g0671861	Mimpud_GATA34	Mimosa pudica	Mimosoideae	B
MpudA1P6v1r1_Scf46g0736341	Mimpud_GATA32	Mimosa pudica	Mimosoideae	B
MpudA1P6v1r1_Scf17g0463421	Mimpud_GATA33	Mimosa pudica	Mimosoideae	B
MpudA1P6v1r1_Scf19g0485431	Mimpud_GATA35	Mimosa pudica	Mimosoideae	B
Ae05g05110	Aeseve_GATA17	Aeschynomene evenia	Fabaceae	B
arahy.Tifrunner.gnm1.ann1.3J6WSK.1	Arahyp_GATA31	Arachis hypogaea	Fabaceae	B	**
arahy.Tifrunner.gnm1.ann1.TF5DD7.1	Arahyp_GATA32	Arachis hypogaea	Fabaceae	B
MpudA1P6v1r1_Scf31g0625331	Mimpud_GATA25	Mimosa pudica	Mimosoideae	B
MpudA1P6v1r1_Scf29g0599601	Mimpud_GATA23	Mimosa pudica	Mimosoideae	B
MpudA1P6v1r1_Scf31g0625351	Mimpud_GATA16	Mimosa pudica	Mimosoideae	B
MpudA1P6v1r1_Scf29g0599581	Mimpud_GATA15	Mimosa pudica	Mimosoideae	B
Hiprha1gene17094	Hiprha_GATA14	Hippophae rhamnoides	Elaeagnaceae	B
Hiprha1gene10136	Hiprha_GATA22	Hippophae rhamnoides	Elaeagnaceae	B
Datgl336S28438	Datglo_GATA6	Datisca glomerata	Dasticaceae	B
Datgl54S32019	Datglo_GATA5	Datisca glomerata	Dasticaceae	B
medtr.A17.gnm5.ann1_6.MtrunA17Chr4g0068031.1	Medtru_GATA8	Medicago truncatula	Fabaceae	B	**
arahy.Tifrunner.gnm1.ann1.36H91F.1	Arahyp_GATA18	Arachis hypogaea	Fabaceae	B
arahy.Tifrunner.gnm1.ann1.QR3GWV.2	Arahyp_GATA16	Arachis hypogaea	Fabaceae	B
arahy.Tifrunner.gnm1.ann1.C126L3.1	Arahyp_GATA13	Arachis hypogaea	Fabaceae	B
arahy.Tifrunner.gnm1.ann1.FDN5YK.1	Arahyp_GATA12	Arachis hypogaea	Fabaceae	B
Ae01g29010	Aeseve_GATA13	Aeschynomene evenia	Fabaceae	B	**
Ae01g29000	Aeseve_GATA10	Aeschynomene evenia	Fabaceae	B
LotjaGi4g1v0336400.1	Lotjap_GATA3	Lotus japonicus	Fabaceae	B
arahy.Tifrunner.gnm1.ann1.2F7KMM.1	Arahyp_GATA39	Arachis hypogaea	Fabaceae	B
Lalb_Chr12g0200991.1	Lupalb_GATA11	Lupinus albus	Fabaceae	B
Lalb_Chr13g0298321.1	Lupalb_GATA15	Lupinus albus	Fabaceae	B
MpudA1P6v1r1_Scf15g0080501	Mimpud_GATA26	Mimosa pudica	Mimosoideae	B
MpudA1P6v1r1_Scf16g0165501	Mimpud_GATA20	Mimosa pudica	Mimosoideae	B
arahy.Tifrunner.gnm1.ann1.C6NV9N.1	Arahyp_GATA24	Arachis hypogaea	Fabaceae	B	**
Ae06g06270	Aeseve_GATA15	Aeschynomene evenia	Fabaceae	B	*
Hiprha1gene26612	Hiprha_GATA19	Hippophae rhamnoides	Elaeagnaceae	B
Hiprha1gene20016	Hiprha_GATA27	Hippophae rhamnoides	Elaeagnaceae	B
Datgl56S32430	Datglo_GATA3	Datisca glomerata	Dasticaceae	B
Hiprha1gene24815	Hiprha_GATA20	Hippophae rhamnoides	Elaeagnaceae	B
Hiprha1gene07464	Hiprha_GATA26	Hippophae rhamnoides	Elaeagnaceae	B
Datgl27357S26189	Datglo_GATA4	Datisca glomerata	Dasticaceae	B
MpudA1P6v1r1_Scf13g0445701	Mimpud_GATA36	Mimosa pudica	Mimosoideae	B
MpudA1P6v1r1_Scf06g0297261	Mimpud_GATA37	Mimosa pudica	Mimosoideae	B
MpudA1P6v1r1_Scf03g0241591	Mimpud_GATA40	Mimosa pudica	Mimosoideae	B
MpudA1P6v1r1_Scf05g0292871	Mimpud_GATA41	Mimosa pudica	Mimosoideae	B
Lalb_Chr18g0045981.1	Lupalb_GATA24	Lupinus albus	Fabaceae	B
medtr.A17.gnm5.ann1_6.MtrunA17Chr7g0271861.1	Medtru_GATA15	Medicago truncatula	Fabaceae	B
LotjaGi1g1v0747100.1	Lotjap_GATA2	Lotus japonicus	Fabaceae	B
arahy.Tifrunner.gnm1.ann1.D56WMI.1	Arahyp_GATA29	Arachis hypogaea	Fabaceae	B	**
arahy.Tifrunner.gnm1.ann1.4Y7J59.2	Arahyp_GATA27	Arachis hypogaea	Fabaceae	B	*
Ae06g07800	Aeseve_GATA3	Aeschynomene evenia	Fabaceae	B
Hiprha1gene28665	Hiprha_GATA16	Hippophae rhamnoides	Elaeagnaceae	B
Hiprha1gene30172	Hiprha_GATA30	Hippophae rhamnoides	Elaeagnaceae	B
Datgl1026S00113	Datglo_GATA12	Datisca glomerata	Dasticaceae	B
Datgl81S35247	Datglo_GATA11	Datisca glomerata	Dasticaceae	B
MpudA1P6v1r1_Scf14g0054921	Mimpud_GATA44	Mimosa pudica	Mimosoideae	B
MpudA1P6v1r1_Scf11g0400731	Mimpud_GATA42	Mimosa pudica	Mimosoideae	B
Lalb_Chr13g0299731.1	Lupalb_GATA33	Lupinus albus	Fabaceae	B
Lalb_Chr07g0180811.1	Lupalb_GATA30	Lupinus albus	Fabaceae	B
medtr.A17.gnm5.ann1_6.MtrunA17Chr4g0071301.1	Medtru_GATA25	Medicago truncatula	Fabaceae	B	**
LotjaGi4g1v0309200.1	Lotjap_GATA15	Lotus japonicus	Fabaceae	B
arahy.Tifrunner.gnm1.ann1.F7WS4I.2	Arahyp_GATA40	Arachis hypogaea	Fabaceae	B
arahy.Tifrunner.gnm1.ann1.QY7BN7.1	Arahyp_GATA38	Arachis hypogaea	Fabaceae	B
arahy.Tifrunner.gnm1.ann1.2SUK7S.1	Arahyp_GATA35	Arachis hypogaea	Fabaceae	B
arahy.Tifrunner.gnm1.ann1.3E7WJ6.1	Arahyp_GATA34	Arachis hypogaea	Fabaceae	B
Ae04g13590	Aeseve_GATA20	Aeschynomene evenia	Fabaceae	B
Lalb_Chr08g0232061.1	Lupalb_GATA34	Lupinus albus	Fabaceae	B
LotjaGi6g1v0232400.1	Lotjap_GATA7	Lotus japonicus	Fabaceae	B
Ae01g26670	Aeseve_GATA19	Aeschynomene evenia	Fabaceae	B
medtr.A17.gnm5.ann1_6.MtrunA17Chr2g0299081.1	Medtru_GATA24	Medicago truncatula	Fabaceae	B	**
MpudA1P6v1r1_Scf07g0329801	Mimpud_GATA39	Mimosa pudica	Mimosoideae	B	**
MpudA1P6v1r1_Scf10g0042001	Mimpud_GATA38	Mimosa pudica	Mimosoideae	B
Ae07g09920	Aeseve_GATA16	Aeschynomene evenia	Fabaceae	B
Lalb_Chr11g0063121.1	Lupalb_GATA35	Lupinus albus	Fabaceae	B
medtr.A17.gnm5.ann1_6.MtrunA17Chr1g0151461.1	Medtru_GATA19	Medicago truncatula	Fabaceae	B
Hiprha1gene23320	Hiprha_GATA5	Hippophae rhamnoides	Elaeagnaceae	C
Hiprha1gene20273	Hiprha_GATA3	Hippophae rhamnoides	Elaeagnaceae	C
Hiprha1gene06348	Hiprha_GATA11	Hippophae rhamnoides	Elaeagnaceae	C	*
Hiprha1gene22590	Hiprha_GATA15	Hippophae rhamnoides	Elaeagnaceae	C
Datgl182S23080	Datglo_GATA17	Datisca glomerata	Dasticaceae	C
Datgl229S25084	Datglo_GATA14	Datisca glomerata	Dasticaceae	C
medtr.A17.gnm5.ann1_6.MtrunA17Chr5g0399781.1	Medtru_GATA5	Medicago truncatula	Fabaceae	C
arahy.Tifrunner.gnm1.ann1.KS94ZA.1	Arahyp_GATA6	Arachis hypogaea	Fabaceae	C
arahy.Tifrunner.gnm1.ann1.KVTA87.1	Arahyp_GATA14	Arachis hypogaea	Fabaceae	C	*
Ae05g08350	Aeseve_GATA2	Aeschynomene evenia	Fabaceae	C	*
Lalb_Chr09g0324191.1	Lupalb_GATA19	Lupinus albus	Fabaceae	C
Lalb_Chr16g0379361.1	Lupalb_GATA16	Lupinus albus	Fabaceae	C
medtr.A17.gnm5.ann1_6.MtrunA17Chr5g0399791.1	Medtru_GATA4	Medicago truncatula	Fabaceae	C
LotjaGi2g1v0419600.1	Lotjap_GATA11	Lotus japonicus	Fabaceae	C
Ae01g03850	Aeseve_GATA7	Aeschynomene evenia	Fabaceae	C
Lalb_Chr09g0329841.1	Lupalb_GATA18	Lupinus albus	Fabaceae	C
Lalb_Chr05g0220951.1	Lupalb_GATA5	Lupinus albus	Fabaceae	C
Lalb_Chr16g0386461.1	Lupalb_GATA14	Lupinus albus	Fabaceae	C
medtr.A17.gnm5.ann1_6.MtrunA17Chr4g0055611.1	Medtru_GATA1	Medicago truncatula	Fabaceae	C	**
LotjaGi4g1v0196600.1	Lotjap_GATA10	Lotus japonicus	Fabaceae	C
MpudA1P6v1r1_Scf17g0459261	Mimpud_GATA7	Mimosa pudica	Mimosoideae	C
MpudA1P6v1r1_Scf19g0489451	Mimpud_GATA4	Mimosa pudica	Mimosoideae	C
MpudA1P6v1r1_Scf38g0676831	Mimpud_GATA5	Mimosa pudica	Mimosoideae	C	*
MpudA1P6v1r1_Scf46g0740921	Mimpud_GATA3	Mimosa pudica	Mimosoideae	C
MpudA1P6v1r1_Scf50g0759931	Mimpud_GATA30	Mimosa pudica	Mimosoideae	A
Hiprha1gene17449	Hiprha_GATA10	Hippophae rhamnoides	Elaeagnaceae	A
Hiprha1gene15441	Hiprha_GATA7	Hippophae rhamnoides	Elaeagnaceae	A
Datgl971S36722	Datglo_GATA13	Datisca glomerata	Dasticaceae	A
Lalb_Chr03g0036751.1	Lupalb_GATA22	Lupinus albus	Fabaceae	A
Lalb_Chr19g0128731.1	Lupalb_GATA9	Lupinus albus	Fabaceae	A
arahy.Tifrunner.gnm1.ann1.N4A1C9.1	Arahyp_GATA33	Arachis hypogaea	Fabaceae	A
arahy.Tifrunner.gnm1.ann1.NCU4DF.1	Arahyp_GATA28	Arachis hypogaea	Fabaceae	A
Ae02g12800	Aeseve_GATA14	Aeschynomene evenia	Fabaceae	A
LotjaGi6g1v0013200.1	Lotjap_GATA8	Lotus japonicus	Fabaceae	A
medtr.A17.gnm5.ann1_6.MtrunA17Chr5g0395391.1	Medtru_GATA22	Medicago truncatula	Fabaceae	A
medtr.A17.gnm5.ann1_6.MtrunA17Chr1g0169431.1	Medtru_GATA13	Medicago truncatula	Fabaceae	A	**
MpudA1P6v1r1_Scf32g0613071	Mimpud_GATA43	Mimosa pudica	Mimosoideae	A
medtr.A17.gnm5.ann1_6.MtrunA17Chr7g0232701.1	Medtru_GATA26	Medicago truncatula	Fabaceae	A
medtr.A17.gnm5.ann1_6.MtrunA17Chr7g0232681.1	Medtru_GATA28	Medicago truncatula	Fabaceae	A
medtr.A17.gnm5.ann1_6.MtrunA17Chr7g0232671.1	Medtru_GATA27	Medicago truncatula	Fabaceae	A
Datgl414S09608	Datglo_GATA1	Datisca glomerata	Dasticaceae	A
Datgl160S21880	Datglo_GATA2	Datisca glomerata	Dasticaceae	A
Hiprha1gene01968	Hiprha_GATA4	Hippophae rhamnoides	Elaeagnaceae	A
Hiprha1gene23962	Hiprha_GATA8	Hippophae rhamnoides	Elaeagnaceae	A
MpudA1P6v1r1_Scf19g0484581	Mimpud_GATA22	Mimosa pudica	Mimosoideae	A	*
MpudA1P6v1r1_Scf17g0464181	Mimpud_GATA24	Mimosa pudica	Mimosoideae	A
medtr.A17.gnm5.ann1_6.MtrunA17Chr8g0372291.1	Medtru_GATA18	Medicago truncatula	Fabaceae	A	**
LotjaGi4g1v0124800.1	Lotjap_GATA1	Lotus japonicus	Fabaceae	A
medtr.A17.gnm5.ann1_6.MtrunA17Chr5g0404981.1	Medtru_GATA10	Medicago truncatula	Fabaceae	A
Lalb_Chr05g0212491.1	Lupalb_GATA7	Lupinus albus	Fabaceae	A
Lalb_Chr09g0321981.1	Lupalb_GATA8	Lupinus albus	Fabaceae	A
arahy.Tifrunner.gnm1.ann1.54XSGH.1	Arahyp_GATA5	Arachis hypogaea	Fabaceae	A
arahy.Tifrunner.gnm1.ann1.5U2LX3.1	Arahyp_GATA9	Arachis hypogaea	Fabaceae	A
Ae05g04540	Aeseve_GATA8	Aeschynomene evenia	Fabaceae	A
Datgl834S35528	Datglo_GATA18	Datisca glomerata	Dasticaceae	A
MpudA1P6v1r1_Scf02g0019571	Mimpud_GATA8	Mimosa pudica	Mimosoideae	A	*
MpudA1P6v1r1_Scf01g0207951	Mimpud_GATA9	Mimosa pudica	Mimosoideae	A
LotjaGi1g1v0563800.1	Lotjap_GATA17	Lotus japonicus	Fabaceae	A
medtr.A17.gnm5.ann1_6.MtrunA17Chr3g0145121.1	Medtru_GATA3	Medicago truncatula	Fabaceae	A
Ae08g00550	Aeseve_GATA4	Aeschynomene evenia	Fabaceae	A
MpudA1P6v1r1_Scf09g0369371	Mimpud_GATA6	Mimosa pudica	Mimosoideae	A
MpudA1P6v1r1_Scf20g0467201	Mimpud_GATA2	Mimosa pudica	Mimosoideae	A
LotjaGi3g1v0514000.1	Lotjap_GATA16	Lotus japonicus	Fabaceae	A
medtr.A17.gnm5.ann1_6.MtrunA17Chr4g0035891.1	Medtru_GATA11	Medicago truncatula	Fabaceae	A	**
Lalb_Chr03g0025381.1	Lupalb_GATA4	Lupinus albus	Fabaceae	A
arahy.Tifrunner.gnm1.ann1.VS8GG1.1	Arahyp_GATA1	Arachis hypogaea	Fabaceae	A
arahy.Tifrunner.gnm1.ann1.LJYJ4M.1	Arahyp_GATA2	Arachis hypogaea	Fabaceae	A
Ae04g34010	Aeseve_GATA5	Aeschynomene evenia	Fabaceae	A
Hiprha1gene14282	Hiprha_GATA23	Hippophae rhamnoides	Elaeagnaceae	A
Hiprha1gene14819	Hiprha_GATA25	Hippophae rhamnoides	Elaeagnaceae	A
arahy.Tifrunner.gnm1.ann1.MTW1LM.1	Arahyp_GATA37	Arachis hypogaea	Fabaceae	A
arahy.Tifrunner.gnm1.ann1.18HYB7.1	Arahyp_GATA36	Arachis hypogaea	Fabaceae	A
MpudA1P6v1r1_Scf10g0045711	Mimpud_GATA13	Mimosa pudica	Mimosoideae	A	*
MpudA1P6v1r1_Scf07g0326061	Mimpud_GATA17	Mimosa pudica	Mimosoideae	A
Lalb_Chr08g0243021.1	Lupalb_GATA36	Lupinus albus	Fabaceae	A
Lalb_Chr11g0064521.1	Lupalb_GATA26	Lupinus albus	Fabaceae	A
medtr.A17.gnm5.ann1_6.MtrunA17Chr3g0140331.1	Medtru_GATA16	Medicago truncatula	Fabaceae	A	*
LotjaGi1g1v0406400.1	Lotjap_GATA6	Lotus japonicus	Fabaceae	A
arahy.Tifrunner.gnm1.ann1.23I7N3.1	Arahyp_GATA21	Arachis hypogaea	Fabaceae	A
arahy.Tifrunner.gnm1.ann1.MV37LX.1	Arahyp_GATA22	Arachis hypogaea	Fabaceae	A
Ae08g11890	Aeseve_GATA11	Aeschynomene evenia	Fabaceae	A
Lalb_Chr22g0360951.1	Lupalb_GATA32	Lupinus albus	Fabaceae	A
medtr.A17.gnm5.ann1_6.MtrunA17Chr1g0146231.1	Medtru_GATA21	Medicago truncatula	Fabaceae	A
Datgl1189S19229	Datglo_GATA10	Datisca glomerata	Dasticaceae	A
Datgl1089S18168	Datglo_GATA9	Datisca glomerata	Dasticaceae	A
Hiprha1gene20953	Hiprha_GATA28	Hippophae rhamnoides	Elaeagnaceae	A	*
Hiprha1gene30708	Hiprha_GATA21	Hippophae rhamnoides	Elaeagnaceae	A	*
