# Supplementary material for: Genome-Wide Identification and Evolutionary Analysis of the GATA Transcription Factor Family in Nitrogen-Fixing Legumes
Source: Plants (Basel). 2025 Aug 8;14(16):2456. doi: 10.3390/plants14162456 (PMC12388945; doi:10.3390/plants14162456)
Supplement: Supplementary file 1 [file plants-14-02456-s001.zip › Supplementary Data2 RNA-seq Samples Used for Analysis .xls]

## Sheet: Table S5
Table S5. RNA-seq Samples for Expression Profiling of Glycine max GATA Genes
Sample	Title	Tissue	Cultivar	Genotype	Treatment	PMID	Project	Total Reads	Uniq Mapped Rata	Release Date
DRX028417	Glycine max transcriptome	leaf	Enrei	--	--	--	PRJDB3582	250614740	0.8164	2015-07-01
DRX137670	Leaf control	leaf	Williams 82	--	control	--	PRJDB7219	21524347	0.8317	2020-07-17
DRX137671	Leaf drought treated	leaf	Williams 82	--	drought treated	--	PRJDB7219	25722969	0.889	2020-07-17
DRX145682	BRS184_C1	leaf	BRS184	wild type	control	--	PRJDB7011	20888637	0.877	2018-11-03
DRX145683	BRS184_C2	leaf	BRS184	wild type	control	--	PRJDB7011	25172944	0.886	2018-11-03
DRX145684	BRS184_C3	leaf	BRS184	wild type	control	--	PRJDB7011	70124482	0.8104	2018-11-03
DRX145685	BRS184_ASR24_1	leaf	BRS184	wild type	Phakopsora pachyrhizi*	--	PRJDB7011	23250595	0.885	2018-11-03
DRX145686	BRS184_ASR24_2	leaf	BRS184	wild type	Phakopsora pachyrhizi*	--	PRJDB7011	32304833	0.8853	2018-11-03
DRX145687	BRS184_ASR24_3	leaf	BRS184	wild type	Phakopsora pachyrhizi*	--	PRJDB7011	31723343	0.8597	2018-11-03
DRX145688	B3-12_C1	leaf	BRS184	B3-12 (Rpp3 NIL)	control	--	PRJDB7011	28905258	0.8604	2018-11-03
DRX145689	B3-12_C2	leaf	BRS184	B3-12 (Rpp3 NIL)	control	--	PRJDB7011	21859091	0.8741	2018-11-03
DRX145690	B3-12_C3	leaf	BRS184	B3-12 (Rpp3 NIL)	control	--	PRJDB7011	12275360	0.8461	2018-11-03
DRX145691	B3-12_ASR24_1	leaf	BRS184	B3-12 (Rpp3 NIL)	Phakopsora pachyrhizi*	--	PRJDB7011	3628827	0.8485	2018-11-03
DRX145692	B3-12_ASR24_2	leaf	BRS184	B3-12 (Rpp3 NIL)	Phakopsora pachyrhizi*	--	PRJDB7011	9829071	0.8663	2018-11-03
DRX145693	B3-12_ASR24_3	leaf	BRS184	B3-12 (Rpp3 NIL)	Phakopsora pachyrhizi*	--	PRJDB7011	7150766	0.8619	2018-11-03
GSM1193705	Hutchesen High VPD sample 1	leaf	Hutchesen	wild type	high vapor pressure	--	PRJNA213009	12963912	0.9305	2015-07-22
GSM1193706	PI471938 High VPD sample 1	leaf	PI471938	--	high vapor pressure	--	PRJNA213009	18553692	0.9348	2015-07-22
GSM1193707	PI416937 High VPD sample 1	leaf	PI416937	--	high vapor pressure	--	PRJNA213009	12187903	0.9295	2015-07-22
GSM1193708	PI416937 High VPD sample 2	leaf	PI416937	--	high vapor pressure	--	PRJNA213009	13574716	0.9323	2015-07-22
GSM1193709	PI471938 High VPD sample 2	leaf	PI471938	--	high vapor pressure	--	PRJNA213009	15949249	0.9152	2015-07-22
GSM1193710	Hutchesen High VPD sample 2	leaf	Hutchesen	wild type	high vapor pressure	--	PRJNA213009	12471960	0.919	2015-07-22
GSM1193711	Hutchesen Low VPD sample 1	leaf	Hutchesen	wild type	low vapor pressure	--	PRJNA213009	16202795	0.9314	2015-07-22
GSM1193712	PI471938 Low VPD sample 1	leaf	PI471938	--	low vapor pressure	--	PRJNA213009	18933088	0.9361	2015-07-22
GSM1193713	PI416937 Low VPD sample 1	leaf	PI416937	--	low vapor pressure	--	PRJNA213009	16144905	0.9278	2015-07-22
GSM1193714	Hutchesen Low VPD sample 2	leaf	Hutchesen	wild type	low vapor pressure	--	PRJNA213009	17692175	0.9361	2015-07-22
GSM1193715	PI416937 Low VPD sample 2	leaf	PI416937	--	low vapor pressure	--	PRJNA213009	13572554	0.9209	2015-07-22
GSM1193716	PI471938 Low VPD sample 2	leaf	PI471938	--	low vapor pressure	--	PRJNA213009	14847930	0.9329	2015-07-22
GSM1398727	H2O	leaf	--	--	H2O	25297548	PRJNA248556	21738194	0.9252	2014-09-02
GSM1398728	Salt	leaf	--	--	1% NaCl	25297548	PRJNA248556	27092615	0.9242	2014-09-02
GSM1398729	Melatonin	leaf	--	--	100 melatonin	25297548	PRJNA248556	21470570	0.9282	2014-09-02
GSM1398730	Mt plus salt	leaf	--	--	salt plus 100碌M melatonin	25297548	PRJNA248556	34862941	0.9202	2014-09-02
GSM1515822	Leaf_Stage1_rep1	leaf	Williams 82	--	--	26149852	PRJNA262564	5106316	0.9124	2015-05-01
GSM1515823	Leaf_Stage1_rep2	leaf	Williams 82	--	--	26149852	PRJNA262564	11678518	0.8952	2015-05-01
GSM1515824	Leaf_Stage1_rep3	leaf	Williams 82	--	--	26149852	PRJNA262564	13503136	0.9068	2015-05-01
GSM1515825	Leaf_Stage3_rep1	leaf	Williams 82	--	--	26149852	PRJNA262564	12913436	0.9028	2015-05-01
GSM1515826	Leaf_Stage3_rep2	leaf	Williams 82	--	--	26149852	PRJNA262564	10623873	0.891	2015-05-01
GSM1515827	Leaf_Stage3_rep3	leaf	Williams 82	--	--	26149852	PRJNA262564	13147666	0.8961	2015-05-01
GSM1515828	Leaf_Stage5_rep1	leaf	Williams 82	--	--	26149852	PRJNA262564	13110023	0.8868	2015-05-01
GSM1515829	Leaf_Stage5_rep2	leaf	Williams 82	--	--	26149852	PRJNA262564	17397088	0.8976	2015-05-01
GSM1515830	Leaf_Stage5_rep3	leaf	Williams 82	--	--	26149852	PRJNA262564	9412999	0.9217	2015-05-01
GSM1515831	Leaf_Stage7_rep1	leaf	Williams 82	--	--	26149852	PRJNA262564	14044286	0.9201	2015-05-01
GSM1515832	Leaf_Stage7_rep2	leaf	Williams 82	--	--	26149852	PRJNA262564	15317327	0.9161	2015-05-01
GSM1515833	Leaf_Stage7_rep3	leaf	Williams 82	--	--	26149852	PRJNA262564	11680608	0.9128	2015-05-01
GSM1515834	Leaf_Stage8_rep1	leaf	Williams 82	--	--	26149852	PRJNA262564	13942480	0.9046	2015-05-01
GSM1515835	Leaf_Stage8_rep2	leaf	Williams 82	--	--	26149852	PRJNA262564	9503576	0.906	2015-05-01
GSM1515836	Leaf_Stage8_rep3	leaf	Williams 82	--	--	26149852	PRJNA262564	12674887	0.8815	2015-05-01
GSM1655665	rag2 0h replicate 1	leaf	--	rag2	No aphids	26350764	PRJNA280872	32968229	0.934	2016-04-10
GSM1655666	rag2 4h replicate 1	leaf	--	rag2	4 h after aphid infestation	26350764	PRJNA280872	37202663	0.8896	2016-04-10
GSM1655667	rag2 8h replicate 1	leaf	--	rag2	8 h after aphid infestation	26350764	PRJNA280872	13517191	0.9042	2016-04-10
GSM1655668	rag2 24h replicate 1	leaf	--	rag2	24 h after aphid infestation	26350764	PRJNA280872	25287054	0.9172	2016-04-10
GSM1655669	rag2 48h replicate 1	leaf	--	rag2	48 h after aphid infestation	26350764	PRJNA280872	22336617	0.7853	2016-04-10
GSM1655670	rag2 0h replicate 2	leaf	--	rag2	No aphids	26350764	PRJNA280872	47748110	0.9251	2016-04-10
GSM1655671	rag2 4h replicate 2	leaf	--	rag2	4 h after aphid infestation	26350764	PRJNA280872	39493647	0.8277	2016-04-10
GSM1655672	rag2 8h replicate 2	leaf	--	rag2	8 h after aphid infestation	26350764	PRJNA280872	23097226	0.8048	2016-04-10
GSM1655673	rag2 24h replicate 2	leaf	--	rag2	24 h after aphid infestation	26350764	PRJNA280872	28805301	0.9239	2016-04-10
GSM1655674	rag2 48h replicate 2	leaf	--	rag2	48 h after aphid infestation	26350764	PRJNA280872	16854386	0.6345	2016-04-10
GSM1655675	Rag2 0h replicate 1	leaf	--	Rag2	No aphids	26350764	PRJNA280872	23256696	0.8418	2016-04-10
GSM1655676	Rag2 4h replicate 1	leaf	--	Rag2	4 h after aphid infestation	26350764	PRJNA280872	22703898	0.7935	2016-04-10
GSM1655677	Rag2 8h replicate 1	leaf	--	Rag2	8 h after aphid infestation	26350764	PRJNA280872	18718660	0.9335	2016-04-10
GSM1655678	Rag2 24h replicate 1	leaf	--	Rag2	24 h after aphid infestation	26350764	PRJNA280872	40201387	0.9432	2016-04-10
GSM1655679	Rag2 48h replicate 1	leaf	--	Rag2	48 h after aphid infestation	26350764	PRJNA280872	19276212	0.8184	2016-04-10
GSM1655680	Rag2 0h replicate 2	leaf	--	Rag2	No aphids	26350764	PRJNA280872	12009898	0.7883	2016-04-10
GSM1655681	Rag2 4h replicate 2	leaf	--	Rag2	4 h after aphid infestation	26350764	PRJNA280872	18201167	0.6951	2016-04-10
GSM1655682	Rag2 8h replicate 2	leaf	--	Rag2	8 h after aphid infestation	26350764	PRJNA280872	25219075	0.8667	2016-04-10
GSM1655683	Rag2 24h replicate 2	leaf	--	Rag2	24 h after aphid infestation	26350764	PRJNA280872	53533366	0.9146	2016-04-10
GSM1655684	Rag2 48h replicate 2	leaf	--	Rag2	48 h after aphid infestation	26350764	PRJNA280872	13827733	0.7009	2016-04-10
GSM1694659	1L	leaf	Tianlong 2	--	--	--	PRJNA284751	5830235	0	2016-05-02
GSM1694660	1-L	leaf	Tianlong 2	--	--	--	PRJNA284751	5871074	0	2016-05-02
GSM1701586	ZT0-8h_Stress-R1	leaf	BR16	--	8h_water_deficit	26149272	PRJNA285677	24722832	0.4126	2015-07-08
GSM1701587	ZT0-8h_Stress-R2	leaf	BR16	--	8h_water_deficit	26149272	PRJNA285677	24487209	0.425	2015-07-08
GSM1701588	ZT0-8h_Stress-R3	leaf	BR16	--	8h_water_deficit	26149272	PRJNA285677	22760037	0.4078	2015-07-08
GSM1701589	ZT0-8h_Control-R1	leaf	BR16	--	8h_control	26149272	PRJNA285677	54755675	0.3835	2015-07-08
GSM1701590	ZT0-8h_Control-R2	leaf	BR16	--	8h_control	26149272	PRJNA285677	25095952	0.4101	2015-07-08
GSM1701591	ZT0-8h_Control-R3	leaf	BR16	--	8h_control	26149272	PRJNA285677	24315279	0.2243	2015-07-08
GSM1701592	ZT4-12h_Stress-R1	leaf	BR16	--	12h_water_deficit	26149272	PRJNA285677	27579267	0.3858	2015-07-08
GSM1701593	ZT4-12h_Stress-R2	leaf	BR16	--	12h_water_deficit	26149272	PRJNA285677	28382378	0.3978	2015-07-08
GSM1701594	ZT4-12h_Stress-R3	leaf	BR16	--	12h_water_deficit	26149272	PRJNA285677	27324682	0.4094	2015-07-08
GSM1701595	ZT4-12h_Control-R1	leaf	BR16	--	12h_control	26149272	PRJNA285677	21984327	0.3977	2015-07-08
GSM1701596	ZT4-12h_Control-R2	leaf	BR16	--	12h_control	26149272	PRJNA285677	23944710	0.2047	2015-07-08
GSM1701597	ZT4-12h_Control-R3	leaf	BR16	--	12h_control	26149272	PRJNA285677	21322410	0.3683	2015-07-08
GSM1701598	ZT8-16h_Stress-R1	leaf	BR16	--	16h_water_deficit	26149272	PRJNA285677	35804484	0.4951	2015-07-08
GSM1701599	ZT8-16h_Stress-R2	leaf	BR16	--	16h_water_deficit	26149272	PRJNA285677	43075556	0.3727	2015-07-08
GSM1701600	ZT8-16h_Stress-R3	leaf	BR16	--	16h_water_deficit	26149272	PRJNA285677	91669424	0.3976	2015-07-08
GSM1701601	ZT8-16h_Control-R1	leaf	BR16	--	16h_control	26149272	PRJNA285677	67969525	0.2089	2015-07-08
GSM1701602	ZT8-16h_Control-R2	leaf	BR16	--	16h_control	26149272	PRJNA285677	23524008	0.3861	2015-07-08
GSM1701603	ZT8-16h_Control-R3	leaf	BR16	--	16h_control	26149272	PRJNA285677	46637566	0.3742	2015-07-08
GSM1701604	ZT12-20h_Stress-R1	leaf	BR16	--	20h_water_deficit	26149272	PRJNA285677	53133597	0.3595	2015-07-08
GSM1701605	ZT12-20h_Stress-R2	leaf	BR16	--	20h_water_deficit	26149272	PRJNA285677	41193580	0.4053	2015-07-08
GSM1701606	ZT12-20h_Stress-R3	leaf	BR16	--	20h_water_deficit	26149272	PRJNA285677	42710027	0.4292	2015-07-08
GSM1701607	ZT12-20h_Control-R1	leaf	BR16	--	20h_control	26149272	PRJNA285677	27550551	0.3633	2015-07-08
GSM1701608	ZT12-20h_Control-R2	leaf	BR16	--	20h_control	26149272	PRJNA285677	55206122	0.3829	2015-07-08
GSM1701609	ZT12-20h_Control-R3	leaf	BR16	--	20h_control	26149272	PRJNA285677	24767345	0.213	2015-07-08
GSM1701610	ZT16-24h_Stressl-R1	leaf	BR16	--	24h_water_deficit	26149272	PRJNA285677	44260289	0.3802	2015-07-08
GSM1701611	ZT16-24h_Stressl-R2	leaf	BR16	--	24h_water_deficit	26149272	PRJNA285677	49396314	0.3478	2015-07-08
GSM1701612	ZT16-24h_Stressl-R3	leaf	BR16	--	24h_water_deficit	26149272	PRJNA285677	52434679	0.431	2015-07-08
GSM1701613	ZT16-24h_Control-R1	leaf	BR16	--	24h_control	26149272	PRJNA285677	20093163	0.3949	2015-07-08
GSM1701614	ZT16-24h_Control-R2	leaf	BR16	--	24h_control	26149272	PRJNA285677	20122735	0.199	2015-07-08
GSM1701615	ZT16-24h_Control-R3	leaf	BR16	--	24h_control	26149272	PRJNA285677	47728700	0.3741	2015-07-08
GSM1701616	ZT20-4h_Stress-R1	leaf	BR16	--	4h_water_deficit	26149272	PRJNA285677	31303780	0.3964	2015-07-08
GSM1701617	ZT20-4h_Stress-R2	leaf	BR16	--	4h_water_deficit	26149272	PRJNA285677	14502050	0.4036	2015-07-08
GSM1701618	ZT20-4h_Stress-R3	leaf	BR16	--	4h_water_deficit	26149272	PRJNA285677	24100558	0.3813	2015-07-08
GSM1701619	ZT20-4h_Control-R1	leaf	BR16	--	4h_control	26149272	PRJNA285677	30456503	0.2048	2015-07-08
GSM1701620	ZT20-4h_Control-R2	leaf	BR16	--	4h_control	26149272	PRJNA285677	12744202	0.3808	2015-07-08
GSM1701621	ZT20-4h_Control-R3	leaf	BR16	--	4h_control	26149272	PRJNA285677	23538546	0.3761	2015-07-08
GSM1704039	GEK37a	leaf	--	--	control	28257523	PRJNA285880	25604101	0.9124	2017-07-12
GSM1704040	GEK37b	leaf	--	--	control	28257523	PRJNA285880	25604101	0.9124	2017-07-12
GSM1704041	GEK38a	leaf	--	--	control	28257523	PRJNA285880	24420758	0.9187	2017-07-12
GSM1704042	GEK38b	leaf	--	--	control	28257523	PRJNA285880	24420758	0.9187	2017-07-12
GSM1704043	GEK39a	leaf	--	--	salt stress	28257523	PRJNA285880	30787923	0.9208	2017-07-12
GSM1704044	GEK39b	leaf	--	--	salt stress	28257523	PRJNA285880	30787923	0.9208	2017-07-12
GSM1704045	GEK40a	leaf	--	--	salt stress	28257523	PRJNA285880	28970889	0.9265	2017-07-12
GSM1704046	GEK40b	leaf	--	--	salt stress	28257523	PRJNA285880	28970889	0.9265	2017-07-12
GSM1723541	Pana-Control	leaf	Pana	--	Control condition	26475188	PRJNA288296	96787271	0.8343	2015-08-31
GSM1723542	Pana-Drought	leaf	Pana	--	Drought stressed for 15 days	26475188	PRJNA288296	125757649	0.8497	2015-08-31
GSM1723543	PI 567690-Control	leaf	PI567690	--	Control condition	26475188	PRJNA288296	99325200	0.8561	2015-08-31
GSM1723544	PI 567690-Drought	leaf	PI567690	--	Drought stressed for 15 days	26475188	PRJNA288296	94525129	0.829	2015-08-31
GSM1874240	leaf_degradome	leaf	Williams 82	--	--	26714457	PRJNA295299	11572560	0.0017	2017-05-02
GSM1973167	Soybean Bert wild-type	leaf	Bert	wild type	--	--	PRJNA306049	36566602	0.7222	2016-03-06
GSM1973168	Soybean dcl1a/dcl1b-1.1	leaf	Bert	dcl1a/dcl1b-1.1	--	--	PRJNA306049	32190596	0.6882	2016-03-06
GSM1973169	Soybean dcl1a/dcl1b-2.1	leaf	Bert	dcl1a/dcl1b-2.1	--	--	PRJNA306049	32224906	0.7122	2016-03-06
GSM1973170	Soybean dcl1a/dcl1b-2.2	leaf	Bert	dcl1a/dcl1b-2.2	--	--	PRJNA306049	37497257	0.6905	2016-03-06
GSM2029561	Williams82_Mock_RNA-seq	leaf	Williams82,Susceptible	--	Mock	26963095	PRJNA308211	2780593	0.5591	2016-06-30
GSM2029562	Williams82_SMV-L_RNA-seq	leaf	Williams82,Susceptible	--	SMV-L	26963095	PRJNA308211	3258771	0.5121	2016-06-30
GSM2029563	Williams83_SMV-LRB_RNA-seq	leaf	Williams82,Susceptible	--	SMV-LRB	26963095	PRJNA308211	3573224	0.5207	2016-06-30
GSM2029564	Williams82_SMV-G7_RNA-seq	leaf	Williams82,Susceptible	--	SMV-G7	26963095	PRJNA308211	3379495	0.5143	2016-06-30
GSM2029569	Williams82_Mock_degradome-seq	leaf	Williams82,Susceptible	--	Mock	26963095	PRJNA308211	7576186	0.0006	2016-06-30
GSM2029570	Williams82_SMV-L_degradome-seq	leaf	Williams82,Susceptible	--	SMV-L	26963095	PRJNA308211	7676339	0.0001	2016-06-30
GSM2029571	Williams83_SMV-LRB_degradome-seq	leaf	Williams82,Susceptible	--	SMV-LRB	26963095	PRJNA308211	7970561	0.0004	2016-06-30
GSM2029572	Williams82_SMV-G7_degradome-seq	leaf	Williams82,Susceptible	--	SMV-G7	26963095	PRJNA308211	6290157	0.0003	2016-06-30
GSM2059583	Rsv1_Mock_RNA-seq	leaf	PI96983	Rsv1-genotype	Mock	--	PRJNA311571	2771412	0.5345	2017-01-03
GSM2059584	Rsv1_SMV-L_RNA-seq	leaf	PI96983	Rsv1-genotype	SMV-L	--	PRJNA311571	3248140	0.5175	2017-01-03
GSM2059585	Rsv1_SMV-G7_RNA-seq	leaf	PI96983	Rsv1-genotype	SMV-G7	--	PRJNA311571	3203415	0.5591	2017-01-03
GSM2282102	SterileAP1.1	leaf	T295H	male sterile	Initial timepoint	28722115	PRJNA339152	18043913	0.9091	2017-07-20
GSM2282103	SterileAP1.2	leaf	T295H	male sterile	Initial timepoint	28722115	PRJNA339152	14527692	0.6585	2017-07-20
GSM2282104	SterileAP1.3	leaf	T295H	male sterile	Initial timepoint	28722115	PRJNA339152	18162991	0.8937	2017-07-20
GSM2282105	Sterile_Control2.1	leaf	T295H	wild type	Control	28722115	PRJNA339152	15691700	0.8881	2017-07-20
GSM2282106	Sterile_Control2.2	leaf	T295H	wild type	Control	28722115	PRJNA339152	17422947	0.9142	2017-07-20
GSM2282107	Sterile_Control2.3	leaf	T295H	wild type	Control	28722115	PRJNA339152	20528868	0.9158	2017-07-20
GSM2282108	Sterile2.1	leaf	T295H	male sterile	Sterile	28722115	PRJNA339152	17802577	0.888	2017-07-20
GSM2282109	Sterile2.2	leaf	T295H	male sterile	Sterile	28722115	PRJNA339152	16026920	0.9202	2017-07-20
GSM2282110	Sterile2.3	leaf	T295H	male sterile	Sterile	28722115	PRJNA339152	16741308	0.9223	2017-07-20
GSM2282111	Sterile_Control3.1	leaf	T295H	wild type	Control	28722115	PRJNA339152	14557775	0.9479	2017-07-20
GSM2282112	Sterile_Control3.2	leaf	T295H	wild type	Control	28722115	PRJNA339152	17734309	0.9581	2017-07-20
GSM2282113	Sterile_Control3.3	leaf	T295H	wild type	Control	28722115	PRJNA339152	16608653	0.9301	2017-07-20
GSM2282114	Sterile3.1	leaf	T295H	male sterile	Sterile	28722115	PRJNA339152	16422320	0.914	2017-07-20
GSM2282115	Sterile3.2	leaf	T295H	male sterile	Sterile	28722115	PRJNA339152	15657496	0.932	2017-07-20
GSM2282116	Sterile3.3	leaf	T295H	male sterile	Sterile	28722115	PRJNA339152	18849809	0.9353	2017-07-20
GSM2282117	AP1.1	leaf	Williams 82	--	Initial timepoint	28722115	PRJNA339152	12972113	0.9229	2017-07-20
GSM2282118	AP1.2	leaf	Williams 82	--	Initial timepoint	28722115	PRJNA339152	13317194	0.9149	2017-07-20
GSM2282119	AP1.3	leaf	Williams 82	--	Initial timepoint	28722115	PRJNA339152	13778009	0.936	2017-07-20
GSM2282120	Depodding_Control2.1	leaf	Williams 82	--	Control	28722115	PRJNA339152	16757737	0.9306	2017-07-20
GSM2282121	Depodding_Control2.2	leaf	Williams 82	--	Control	28722115	PRJNA339152	18825166	0.9336	2017-07-20
GSM2282122	Depodding_Control2.3	leaf	Williams 82	--	Control	28722115	PRJNA339152	15014172	0.929	2017-07-20
GSM2282123	Depodding2.1	leaf	Williams 82	--	Depodded	28722115	PRJNA339152	14166328	0.9388	2017-07-20
GSM2282124	Depodding2.2	leaf	Williams 82	--	Depodded	28722115	PRJNA339152	14512990	0.9245	2017-07-20
GSM2282125	Depodding2.3	leaf	Williams 82	--	Depodded	28722115	PRJNA339152	12821962	0.9255	2017-07-20
GSM2282126	Depodding_Control3.1	leaf	Williams 82	--	Control	28722115	PRJNA339152	16732271	0.9318	2017-07-20
GSM2282127	Depodding_Control3.2	leaf	Williams 82	--	Control	28722115	PRJNA339152	19222046	0.9553	2017-07-20
GSM2282128	Depodding_Control3.3	leaf	Williams 82	--	Control	28722115	PRJNA339152	22674643	0.9719	2017-07-20
GSM2282129	Depodding3.1	leaf	Williams 82	--	Depodded	28722115	PRJNA339152	20239666	0.9633	2017-07-20
GSM2282130	Depodding3.2	leaf	Williams 82	--	Depodded	28722115	PRJNA339152	13779845	0.9542	2017-07-20
GSM2282131	Depodding3.3	leaf	Williams 82	--	Depodded	28722115	PRJNA339152	16851993	0.9488	2017-07-20
GSM2282132	Depodding_Control4.1	leaf	Williams 82	--	Control	28722115	PRJNA339152	15926865	0.9625	2017-07-20
GSM2282133	Depodding_Control4.2	leaf	Williams 82	--	Control	28722115	PRJNA339152	15968625	0.9617	2017-07-20
GSM2282134	Depodding_Control4.3	leaf	Williams 82	--	Control	28722115	PRJNA339152	20224917	0.9736	2017-07-20
GSM2282135	Depodding5.1	leaf	Williams 82	--	Depodded	28722115	PRJNA339152	17881021	0.9537	2017-07-20
GSM2282136	Depodding5.2	leaf	Williams 82	--	Depodded	28722115	PRJNA339152	13475540	0.9454	2017-07-20
GSM2282137	Depodding5.3	leaf	Williams 82	--	Depodded	28722115	PRJNA339152	15440245	0.9649	2017-07-20
GSM2282138	Depodding_Control5.1	leaf	Williams 82	--	Control	28722115	PRJNA339152	15580270	0.9387	2017-07-20
GSM2282139	Depodding_Control5.2	leaf	Williams 82	--	Control	28722115	PRJNA339152	15707385	0.9464	2017-07-20
GSM2282140	Depodding_Control5.3	leaf	Williams 82	--	Control	28722115	PRJNA339152	15235856	0.9331	2017-07-20
GSM2282141	Depodding4.1	leaf	Williams 82	--	Depodded	28722115	PRJNA339152	15598411	0.9179	2017-07-20
GSM2282142	Depodding4.2	leaf	Williams 82	--	Depodded	28722115	PRJNA339152	14519237	0.9231	2017-07-20
GSM2282143	Depodding4.3	leaf	Williams 82	--	Depodded	28722115	PRJNA339152	18096713	0.9279	2017-07-20
GSM2306783	F1 hybrid rep 1 Clayton	leaf	--	F1 hybrid	--	28493991	PRJNA342355	32303900	0.9452	2017-06-09
GSM2306784	F1 hybrid rep 2 Clayton	leaf	--	F1 hybrid	--	28493991	PRJNA342355	24317081	0.9459	2017-06-09
GSM2306785	F1 hybrid rep 3 Clayton	leaf	--	F1 hybrid	--	28493991	PRJNA342355	14382657	0.942	2017-06-09
GSM2306786	F1 hybrid rep 4 Clayton	leaf	--	F1 hybrid	--	28493991	PRJNA342355	25961910	0.9502	2017-06-09
GSM2306787	NMS4-44-329 rep 1 Clayton	leaf	NMS4-44-329	Parent with G soja in pedigree	--	28493991	PRJNA342355	39432818	0.944	2017-06-09
GSM2306788	NMS4-44-329 rep 2 Clayton	leaf	NMS4-44-329	Parent with G soja in pedigree	--	28493991	PRJNA342355	24218526	0.9498	2017-06-09
GSM2306789	NMS4-44-329 rep 3 Clayton	leaf	NMS4-44-329	Parent with G soja in pedigree	--	28493991	PRJNA342355	35261552	0.9507	2017-06-09
GSM2306790	NMS4-44-329 rep 4 Clayton	leaf	NMS4-44-329	Parent with G soja in pedigree	--	28493991	PRJNA342355	30623489	0.9612	2017-06-09
GSM2306791	N7103 rep 1 Clayton	leaf	N7103	recurrent G. max parent	--	28493991	PRJNA342355	33583688	0.9439	2017-06-09
GSM2306792	N7103 rep 2 Clayton	leaf	N7103	recurrent G. max parent	--	28493991	PRJNA342355	40251398	0.9406	2017-06-09
GSM2306793	N7103 rep 3 Clayton	leaf	N7103	recurrent G. max parent	--	28493991	PRJNA342355	38579790	0.9547	2017-06-09
GSM2306794	N7103 rep 4 Clayton	leaf	N7103	recurrent G. max parent	--	28493991	PRJNA342355	27174088	0.925	2017-06-09
GSM2306795	F1 hybrid rep 1 Caswell	leaf	--	F1 hybrid	--	28493991	PRJNA342355	34957927	0.9633	2017-06-09
GSM2306796	F1 hybrid rep 2 Caswell	leaf	--	F1 hybrid	--	28493991	PRJNA342355	20579697	0.958	2017-06-09
GSM2306797	F1 hybrid rep 3 Caswell	leaf	--	F1 hybrid	--	28493991	PRJNA342355	25889997	0.8849	2017-06-09
GSM2306798	F1 hybrid rep 4 Caswell	leaf	--	F1 hybrid	--	28493991	PRJNA342355	29002108	0.9519	2017-06-09
GSM2306799	NMS4-44-329 rep 1 Caswell	leaf	NMS4-44-329	Parent with G soja in pedigree	--	28493991	PRJNA342355	36996283	0.764	2017-06-09
GSM2306800	NMS4-44-329 rep 2 Caswell	leaf	NMS4-44-329	Parent with G soja in pedigree	--	28493991	PRJNA342355	30952006	0.9549	2017-06-09
GSM2306801	NMS4-44-329 rep 3 Caswell	leaf	NMS4-44-329	Parent with G soja in pedigree	--	28493991	PRJNA342355	27343028	0.942	2017-06-09
GSM2306802	NMS4-44-329 rep 4 Caswell	leaf	NMS4-44-329	Parent with G soja in pedigree	--	28493991	PRJNA342355	32294137	0.9489	2017-06-09
GSM2306803	N7103 rep 1 Caswell	leaf	N7103	recurrent G. max parent	--	28493991	PRJNA342355	22799652	0.9506	2017-06-09
GSM2306804	N7103 rep 2 Caswell	leaf	N7103	recurrent G. max parent	--	28493991	PRJNA342355	34152025	0.9531	2017-06-09
GSM2306805	N7103 rep 3 Caswell	leaf	N7103	recurrent G. max parent	--	28493991	PRJNA342355	37742598	0.9343	2017-06-09
GSM2306806	N7103 rep 4 Caswell	leaf	N7103	recurrent G. max parent	--	28493991	PRJNA342355	34714154	0.9479	2017-06-09
GSM2628294	A004A replicate 1	leaf	Williams 82	A004A*	well watered	31271689	PRJNA386934	62696672	0.8639	2018-05-31
GSM2628295	A004A replicate 2	leaf	Williams 82	A004A*	well watered	31271689	PRJNA386934	56891482	0.8889	2018-05-31
GSM2628296	A005B replicate 1	leaf	Williams 82	A005B*	well watered	31271689	PRJNA386934	57647592	0.8841	2018-05-31
GSM2628297	A005B replicate 2	leaf	Williams 82	A005B*	well watered	31271689	PRJNA386934	61730070	0.8909	2018-05-31
GSM2628298	Null replicate 1	leaf	Williams 82	wild type	well watered	31271689	PRJNA386934	59217470	0.8809	2018-05-31
GSM2628299	Null replicate 2	leaf	Williams 82	wild type	well watered	31271689	PRJNA386934	56823520	0.9049	2018-05-31
GSM2628300	B010C replicate 1	leaf	Williams 82	B010C*	well watered	31271689	PRJNA386934	57643284	0.8898	2018-05-31
GSM2628301	B010C replicate 2	leaf	Williams 82	B010C*	well watered	31271689	PRJNA386934	51953860	0.8772	2018-05-31
GSM2628302	D-Null replicate 1	leaf	Williams 82	wild type	dehydrated	31271689	PRJNA386934	59447966	0.8808	2018-05-31
GSM2628303	D-Null replicate 2	leaf	Williams 82	wild type	dehydrated	31271689	PRJNA386934	57728522	0.891	2018-05-31
GSM2628304	D-A004A replicate 1	leaf	Williams 82	A004A*	dehydrated	31271689	PRJNA386934	58450688	0.8829	2018-05-31
GSM2628305	D-A004A replicate 2	leaf	Williams 82	A004A*	dehydrated	31271689	PRJNA386934	63007556	0.8727	2018-05-31
GSM2628306	D-A005B replicate 1	leaf	Williams 82	A005B*	dehydrated	31271689	PRJNA386934	61040748	0.8836	2018-05-31
GSM2628307	D-A005B replicate 2	leaf	Williams 82	A005B*	dehydrated	31271689	PRJNA386934	59429272	0.8751	2018-05-31
GSM2628308	D-B010C replicate 1	leaf	Williams 82	B010C*	dehydrated	31271689	PRJNA386934	53622410	0.8634	2018-05-31
GSM2628309	D-B010C replicate 2	leaf	Williams 82	B010C*	dehydrated	31271689	PRJNA386934	59740638	0.8847	2018-05-31
GSM2651508	IA3023_RNA-seq	leaf	IA3023	--	--	--	PRJNA389558	127986689	0.8445	2017-06-09
GSM2651509	TN05-3027_RNA-seq	leaf	TN05-3027	--	--	--	PRJNA389558	44231003	0.8087	2017-06-09
GSM2651510	4J105-3-4_RNA-seq	leaf	4J105-3-4	--	--	--	PRJNA389558	48748025	0.8026	2017-06-09
GSM2651511	5M20-2-5-2_RNA-seq	leaf	5M20-2-5-2	--	--	--	PRJNA389558	50676030	0.7992	2017-06-09
GSM2651512	CL0J095-4-6_RNA-seq	leaf	CL0J095-4-6	--	--	--	PRJNA389558	52559204	0.8169	2017-06-09
GSM2651513	CL0J173-6-8_RNA-seq	leaf	CL0J173-6-8	--	--	--	PRJNA389558	42618397	0.7974	2017-06-09
GSM2651514	HS6-3976_RNA-seq	leaf	HS6-3976	--	--	--	PRJNA389558	54860883	0.8115	2017-06-09
GSM2651515	Prohio_RNA-seq	leaf	Prohio	--	--	--	PRJNA389558	49464536	0.8188	2017-06-09
GSM2651516	LD00-3309_RNA-seq	leaf	LD00-3309	--	--	--	PRJNA389558	146256011	0.8446	2017-06-09
GSM2651517	LD01-5907_RNA-seq	leaf	LD01-5907	--	--	--	PRJNA389558	56233462	0.8154	2017-06-09
GSM2651518	LD02-4485_RNA-seq	leaf	LD02-4485	--	--	--	PRJNA389558	43236374	0.8096	2017-06-09
GSM2651519	LD02-9050_RNA-seq	leaf	LD02-9050	--	--	--	PRJNA389558	49057899	0.7873	2017-06-09
GSM2651520	Magellan_RNA-seq	leaf	Magellan	--	--	--	PRJNA389558	52383683	0.8139	2017-06-09
GSM2651521	Maverick_RNA-seq	leaf	Maverick	--	--	--	PRJNA389558	46082516	0.8047	2017-06-09
GSM2651522	S06-13640_RNA-seq	leaf	S06-13640	--	--	--	PRJNA389558	53980882	0.8609	2017-06-09
GSM2651523	NE3001_RNA-seq	leaf	NE3001	--	--	--	PRJNA389558	54280407	0.7717	2017-06-09
GSM2651524	Skylla_RNA-seq	leaf	Skylla	--	--	--	PRJNA389558	52838820	0.8677	2017-06-09
GSM2651525	U03-100612_RNA-seq	leaf	U03-100612	--	--	--	PRJNA389558	53749418	0.8294	2017-06-09
GSM2651526	LG03-2979_RNA-seq	leaf	LG03-2979	--	--	--	PRJNA389558	44319554	0.8204	2017-06-09
GSM2651527	LG03-3191_RNA-seq	leaf	LG03-3191	--	--	--	PRJNA389558	50897547	0.8264	2017-06-09
GSM2651528	LG04-4717_RNA-seq	leaf	LG04-4717	--	--	--	PRJNA389558	56614267	0.8289	2017-06-09
GSM2651529	LG05-4292_RNA-seq	leaf	LG05-4292	--	--	--	PRJNA389558	52149569	0.8272	2017-06-09
GSM2651530	LG05-4317_RNA-seq	leaf	LG05-4317	--	--	--	PRJNA389558	41169805	0.8361	2017-06-09
GSM2651531	LG05-4464_RNA-seq	leaf	LG05-4464	--	--	--	PRJNA389558	52622202	0.8347	2017-06-09
GSM2651532	LG05-4832_RNA-seq	leaf	LG05-4832	--	--	--	PRJNA389558	48992499	0.8246	2017-06-09
GSM2651533	LG90-2550_RNA-seq	leaf	LG90-2550	--	--	--	PRJNA389558	54483155	0.7842	2017-06-09
GSM2651534	LG92-1255_RNA-seq	leaf	LG92-1255	--	--	--	PRJNA389558	56566191	0.7995	2017-06-09
GSM2651535	LG94-1128_RNA-seq	leaf	LG94-1128	--	--	--	PRJNA389558	50740595	0.7881	2017-06-09
GSM2651536	LG94-1906_RNA-seq	leaf	LG94-1906	--	--	--	PRJNA389558	55871426	0.8148	2017-06-09
GSM2651537	LG97-7012_RNA-seq	leaf	LG97-7012	--	--	--	PRJNA389558	57776893	0.8146	2017-06-09
GSM2651538	LG98-1605_RNA-seq	leaf	LG98-1605	--	--	--	PRJNA389558	37348627	0.7999	2017-06-09
GSM2651539	LG00-3377_RNA-seq	leaf	LG00-3377	--	--	--	PRJNA389558	40626207	0.8091	2017-06-09
GSM2651540	LG04-6000_RNA-seq	leaf	LG04-6000	--	--	--	PRJNA389558	53492022	0.8194	2017-06-09
GSM2651541	PI 398.881_RNA-seq	leaf	PI398.881	--	--	--	PRJNA389558	51456569	0.8099	2017-06-09
GSM2651542	PI 427.136_RNA-seq	leaf	PI427.136	--	--	--	PRJNA389558	41383249	0.8016	2017-06-09
GSM2651543	PI 437.169B_RNA-seq	leaf	PI437.169B	--	--	--	PRJNA389558	46358987	0.8209	2017-06-09
GSM2651544	PI 507.681B_RNA-seq	leaf	PI 507.681B	--	--	--	PRJNA389558	44643875	0.7783	2017-06-09
GSM2651545	PI 518.751_RNA-seq	leaf	PI518.751	--	--	--	PRJNA389558	70867206	0.8336	2017-06-09
GSM2651546	PI 561.370_RNA-seq	leaf	PI561.370	--	--	--	PRJNA389558	36488088	0.856	2017-06-09
GSM2651547	PI 404.188A_RNA-seq	leaf	PI404.188A	--	--	--	PRJNA389558	64318271	0.8477	2017-06-09
GSM2651548	PI 574.486_RNA-seq	leaf	PI574.486	--	--	--	PRJNA389558	63010894	0.8452	2017-06-09
GSM2651549	Anderson_RNA-seq	leaf	Anderson	--	--	--	PRJNA389558	35267724	0.88	2017-06-09
GSM2651550	Young_RNA-seq	leaf	Young	--	--	--	PRJNA389558	36949010	0.9345	2017-06-09
GSM2651551	Williams 82_RNA-seq	leaf	Williams 82	--	--	--	PRJNA389558	33574209	0.9526	2017-06-09
GSM2651552	Lawrence_RNA-seq	leaf	Lawrence	--	--	--	PRJNA389558	32323129	0.966	2017-06-09
GSM2651553	A.K. (Harrow)_RNA-seq	leaf	A.K. (Harrow)	--	--	--	PRJNA389558	43818940	0.9448	2017-06-09
GSM2651554	Capital_RNA-seq	leaf	Capital	--	--	--	PRJNA389558	25225880	0.9622	2017-06-09
GSM2651555	Dunfield_RNA-seq	leaf	dunfield	--	--	--	PRJNA389558	34082180	0.9154	2017-06-09
GSM2651556	Illini_RNA-seq	leaf	Illini	--	--	--	PRJNA389558	32187717	0.9642	2017-06-09
GSM2651557	Kanro_RNA-seq	leaf	Kanro	--	--	--	PRJNA389558	29301256	0.948	2017-06-09
GSM2651558	Korean_RNA-seq	leaf	Korean	--	--	--	PRJNA389558	28903228	0.9382	2017-06-09
GSM2651559	Lincoln_RNA-seq	leaf	Lincoln	--	--	--	PRJNA389558	42880713	0.9545	2017-06-09
GSM2651560	Mandarin_RNA-seq	leaf	Mandarin	--	--	--	PRJNA389558	28848630	0.9577	2017-06-09
GSM2651561	Mukden_RNA-seq	leaf	Mukden	--	--	--	PRJNA389558	24683185	0.9354	2017-06-09
GSM2651562	Richland_RNA-seq	leaf	Richland	--	--	--	PRJNA389558	39622508	0.9511	2017-06-09
GSM2651563	Haberlandt_RNA-seq	leaf	Haberlandt	--	--	--	PRJNA389558	28590400	0.9382	2017-06-09
GSM2651564	Ogden_RNA-seq	leaf	Ogden	--	--	--	PRJNA389558	29943276	0.9406	2017-06-09
GSM2651565	Ralsoy_RNA-seq	leaf	Ralsoy	--	--	--	PRJNA389558	26014531	0.9648	2017-06-09
GSM2651566	Roanoke_RNA-seq	leaf	Roanoke	--	--	--	PRJNA389558	24653788	0.9344	2017-06-09
GSM2651567	S-100_RNA-seq	leaf	S-100	--	--	--	PRJNA389558	28383203	0.9457	2017-06-09
GSM2651568	Tokyo_RNA-seq	leaf	Tokyo	--	--	--	PRJNA389558	25811733	0.9584	2017-06-09
GSM2651569	Amcor_RNA-seq	leaf	Amcor	--	--	--	PRJNA389558	26770058	0.963	2017-06-09
GSM2651570	Beeson_RNA-seq	leaf	Beeson	--	--	--	PRJNA389558	28494574	0.9588	2017-06-09
GSM2651571	Century_RNA-seq	leaf	century	--	--	--	PRJNA389558	31571101	0.9512	2017-06-09
GSM2651572	Blackhawk_RNA-seq	leaf	Blackhawk	--	--	--	PRJNA389558	42621875	0.9328	2017-06-09
GSM2651573	Bonus_RNA-seq	leaf	Bonus	--	--	--	PRJNA389558	23943941	0.9439	2017-06-09
GSM2651574	Pella_RNA-seq	leaf	Pella	--	--	--	PRJNA389558	22366748	0.9448	2017-06-09
GSM2651575	Calland_RNA-seq	leaf	Calland	--	--	--	PRJNA389558	24911096	0.9109	2017-06-09
GSM2651576	Chippewa_RNA-seq	leaf	Chippewa	--	--	--	PRJNA389558	22643466	0.9145	2017-06-09
GSM2651577	Clark_RNA-seq	leaf	Clark	--	--	--	PRJNA389558	26126232	0.9444	2017-06-09
GSM2651578	Corsoy_RNA-seq	leaf	Corsoy	--	--	--	PRJNA389558	26581871	0.9302	2017-06-09
GSM2651579	Cumberland_RNA-seq	leaf	Cumberland	--	--	--	PRJNA389558	30719815	0.939	2017-06-09
GSM2651580	Oakland_RNA-seq	leaf	Oakland	--	--	--	PRJNA389558	24481958	0.9442	2017-06-09
GSM2651581	Merit_RNA-seq	leaf	Merit	--	--	--	PRJNA389558	29870734	0.9244	2017-06-09
GSM2651582	Douglas_RNA-seq	leaf	Douglas	--	--	--	PRJNA389558	29675192	0.9429	2017-06-09
GSM2651583	Ford_RNA-seq	leaf	Ford	--	--	--	PRJNA389558	40720401	0.9567	2017-06-09
GSM2651584	Harcor_RNA-seq	leaf	Harcor	--	--	--	PRJNA389558	38838586	0.9432	2017-06-09
GSM2651585	Harosoy_RNA-seq	leaf	Harosoy	--	--	--	PRJNA389558	16355647	0.9586	2017-06-09
GSM2651586	Shelby_RNA-seq	leaf	Shelby	--	--	--	PRJNA389558	31272756	0.9276	2017-06-09
GSM2651587	Hawkeye_RNA-seq	leaf	Hawkeye	--	--	--	PRJNA389558	41471710	0.9523	2017-06-09
GSM2651588	Kent_RNA-seq	leaf	Kent	--	--	--	PRJNA389558	43927068	0.9471	2017-06-09
GSM2651589	Perry_RNA-seq	leaf	Perry	--	--	--	PRJNA389558	45926930	0.9183	2017-06-09
GSM2651590	Wayne_RNA-seq	leaf	Wayne	--	--	--	PRJNA389558	39168304	0.9598	2017-06-09
GSM2651591	Williams_RNA-seq	leaf	Williams	--	--	--	PRJNA389558	23342275	0.9384	2017-06-09
GSM2651592	Woodworth_RNA-seq	leaf	Woodworth	--	--	--	PRJNA389558	18820293	0.9095	2017-06-09
GSM2651593	Zane_RNA-seq	leaf	Zane	--	--	--	PRJNA389558	13018129	0.9167	2017-06-09
GSM2651594	Hill_RNA-seq	leaf	Hill	--	--	--	PRJNA389558	29578196	0.9491	2017-06-09
GSM2651595	Jackson_RNA-seq	leaf	Jackson	--	--	--	PRJNA389558	52875393	0.8037	2017-06-09
GSM2651596	Centennial_RNA-seq	leaf	Centennial	--	--	--	PRJNA389558	33668604	0.9544	2017-06-09
GSM2651597	Hood_RNA-seq	leaf	Hood	--	--	--	PRJNA389558	34237997	0.9265	2017-06-09
GSM2651598	Tracy_RNA-seq	leaf	Tracy	--	--	--	PRJNA389558	24384754	0.9082	2017-06-09
GSM2651599	Brim_RNA-seq	leaf	Brim	--	--	--	PRJNA389558	35225863	0.8609	2017-06-09
GSM2651600	Dare_RNA-seq	leaf	Dare	--	--	--	PRJNA389558	15467540	0.9531	2017-06-09
GSM2651601	Pickett_RNA-seq	leaf	Pickett	--	--	--	PRJNA389558	35222071	0.8844	2017-06-09
GSM2651602	Ransom_RNA-seq	leaf	Ransom	--	--	--	PRJNA389558	42861098	0.8588	2017-06-09
GSM2651603	Davis_RNA-seq	leaf	Davis	--	--	--	PRJNA389558	47351305	0.8815	2017-06-09
GSM2651604	Gasoy 17_RNA-seq	leaf	Gasoy 17	--	--	--	PRJNA389558	34791550	0.9404	2017-06-09
GSM2651605	Holladay_RNA-seq	leaf	Holladay	--	--	--	PRJNA389558	37190413	0.9021	2017-06-09
GSM2651606	NC-Roy_RNA-seq	leaf	NC-Roy	--	--	--	PRJNA389558	33758225	0.8764	2017-06-09
GSM2651607	5601T_RNA-seq	leaf	5601T	--	--	--	PRJNA389558	24009516	0.8982	2017-06-09
GSM2651608	NC-Raleigh_RNA-seq	leaf	NC-Raleigh	--	--	--	PRJNA389558	19759796	0.9561	2017-06-09
GSM2651609	PI 88.788_RNA-seq	leaf	PI88.788	--	--	--	PRJNA389558	24212254	0.9554	2017-06-09
GSM3132197	FC33243 Anderson	leaf	FC33243 Anderson	--	--	--	PRJNA464061	35267724	0.88	2018-05-08
GSM3132198	PI548360 Korean	leaf	PI548360 Korean	--	--	--	PRJNA464061	28903228	0.9382	2018-05-08
GSM3132199	PI548362 Lincoln	leaf	PI548362 Lincoln	--	--	--	PRJNA464061	42880713	0.9545	2018-05-08
GSM3132200	PI548379 Mandarin	leaf	PI548379 Mandarin	--	--	--	PRJNA464061	28848630	0.9577	2018-05-08
GSM3132201	PI548391 Mukden	leaf	PI548391 Mukden	--	--	--	PRJNA464061	24683185	0.9354	2018-05-08
GSM3132202	PI548406 Richland	leaf	PI548406 Richland	--	--	--	PRJNA464061	39622508	0.9511	2018-05-08
GSM3132203	PI548456 Haberlandt	leaf	PI548456 Haberlandt	--	--	--	PRJNA464061	28590400	0.9382	2018-05-08
GSM3132204	PI548477 Ogden	leaf	PI548477 Ogden	--	--	--	PRJNA464061	29943276	0.9406	2018-05-08
GSM3132205	PI548484 Ralsoy	leaf	PI548484 Ralsoy	--	--	--	PRJNA464061	26014531	0.9648	2018-05-08
GSM3132206	PI548485 Roanoke	leaf	PI548485 Roanoke	--	--	--	PRJNA464061	24653788	0.9344	2018-05-08
GSM3132207	PI548488 S-100	leaf	PI548488 S-100	--	--	--	PRJNA464061	28383203	0.9457	2018-05-08
GSM3132208	PI508266 Young	leaf	PI508266 Young	--	--	--	PRJNA464061	36949010	0.9345	2018-05-08
GSM3132209	PI548493 Tokyo	leaf	PI548493 Tokyo	--	--	--	PRJNA464061	25811733	0.9584	2018-05-08
GSM3132210	PI548505 Amcor	leaf	PI548505 Amcor	--	--	--	PRJNA464061	26770058	0.963	2018-05-08
GSM3132211	PI548510 Beeson	leaf	PI548510 Beeson	--	--	--	PRJNA464061	28494574	0.9588	2018-05-08
GSM3132212	PI548512 Century	leaf	PI548512 Century	--	--	--	PRJNA464061	31571101	0.9512	2018-05-08
GSM3132213	PI548516 Blackhawk	leaf	PI548516 Blackhawk	--	--	--	PRJNA464061	42621875	0.9328	2018-05-08
GSM3132214	PI548517 Bonus	leaf	PI548517 Bonus	--	--	--	PRJNA464061	23943941	0.9439	2018-05-08
GSM3132215	PI548523 Pella	leaf	PI548523 Pella	--	--	--	PRJNA464061	22366748	0.9448	2018-05-08
GSM3132216	PI548527 Calland	leaf	PI548527 Calland	--	--	--	PRJNA464061	24911096	0.9109	2018-05-08
GSM3132217	PI548530 Chippewa	leaf	PI548530 Chippewa	--	--	--	PRJNA464061	22643466	0.9145	2018-05-08
GSM3132218	PI548533 Clark	leaf	PI548533 Clark	--	--	--	PRJNA464061	26126232	0.9444	2018-05-08
GSM3132219	PI518671 Williams82	leaf	PI518671 Williams82	--	--	--	PRJNA464061	33574209	0.9526	2018-05-08
GSM3132220	PI548540 Corsoy	leaf	PI548540 Corsoy	--	--	--	PRJNA464061	26581871	0.9302	2018-05-08
GSM3132221	PI548542 Cumberland	leaf	PI548542 Cumberland	--	--	--	PRJNA464061	30719815	0.939	2018-05-08
GSM3132222	PI548543 Oakland	leaf	PI548543 Oakland	--	--	--	PRJNA464061	24481958	0.9442	2018-05-08
GSM3132223	PI548545 Merit	leaf	PI548545 Merit	--	--	--	PRJNA464061	29870734	0.9244	2018-05-08
GSM3132224	PI548555 Douglas	leaf	PI548555 Douglas	--	--	--	PRJNA464061	29675192	0.9429	2018-05-08
GSM3132225	PI548562 Ford	leaf	PI548562 Ford	--	--	--	PRJNA464061	40720401	0.9567	2018-05-08
GSM3132226	PI548570 Harcor	leaf	PI548570 Harcor	--	--	--	PRJNA464061	38838586	0.9432	2018-05-08
GSM3132227	PI548573 Harosoy	leaf	PI548573 Harosoy	--	--	--	PRJNA464061	16355647	0.9586	2018-05-08
GSM3132228	PI548574 Shelby	leaf	PI548574 Shelby	--	--	--	PRJNA464061	31272756	0.9276	2018-05-08
GSM3132229	PI548577 Hawkeye	leaf	PI548577 Hawkeye	--	--	--	PRJNA464061	41471710	0.9523	2018-05-08
GSM3132230	PI518673 Lawrence	leaf	PI518673 Lawrence	--	--	--	PRJNA464061	32323129	0.966	2018-05-08
GSM3132231	PI548586 Kent	leaf	PI548586 Kent	--	--	--	PRJNA464061	43927068	0.9471	2018-05-08
GSM3132232	PI548603 Perry	leaf	PI548603 Perry	--	--	--	PRJNA464061	45926930	0.9183	2018-05-08
GSM3132233	PI548628 Wayne	leaf	PI548628 Wayne	--	--	--	PRJNA464061	39168304	0.9598	2018-05-08
GSM3132234	PI548631 Williams	leaf	PI548631 Williams	--	--	--	PRJNA464061	23342275	0.9384	2018-05-08
GSM3132235	PI548632 Woodworth	leaf	PI548632 Woodworth	--	--	--	PRJNA464061	18820293	0.9095	2018-05-08
GSM3132236	PI548634 Zane	leaf	PI548634 Zane	--	--	--	PRJNA464061	13018129	0.9167	2018-05-08
GSM3132237	PI548654 Hill	leaf	PI548654 Hill	--	--	--	PRJNA464061	29578196	0.9491	2018-05-08
GSM3132238	PI548657 Jackson	leaf	PI548657 Jackson	--	--	--	PRJNA464061	52875393	0.8037	2018-05-08
GSM3132239	PI548975 Centennial	leaf	PI548975 Centennial	--	--	--	PRJNA464061	33668604	0.9544	2018-05-08
GSM3132240	PI548980 Hood	leaf	PI548980 Hood	--	--	--	PRJNA464061	34237997	0.9264	2018-05-08
GSM3132241	PI548298 A.K.(Harrow)	leaf	PI548298 A.K.(Harrow)	--	--	--	PRJNA464061	43818940	0.9448	2018-05-08
GSM3132242	PI548983 Tracy	leaf	PI548983 Tracy	--	--	--	PRJNA464061	24384754	0.9082	2018-05-08
GSM3132243	PI548986 Brim	leaf	PI548986 Brim	--	--	--	PRJNA464061	35225863	0.8609	2018-05-08
GSM3132244	PI548987 Dare	leaf	PI548987 Dare	--	--	--	PRJNA464061	15467540	0.9531	2018-05-08
GSM3132245	PI548988 Pickett	leaf	PI548988 Pickett	--	--	--	PRJNA464061	35222071	0.8844	2018-05-08
GSM3132246	PI548989 Ransom	leaf	PI548989 Ransom	--	--	--	PRJNA464061	42861098	0.8588	2018-05-08
GSM3132247	PI553039 Davis	leaf	PI553039 Davis	--	--	--	PRJNA464061	47351305	0.8815	2018-05-08
GSM3132248	PI553046 Gasoy17	leaf	PI553046 Gasoy17	--	--	--	PRJNA464061	34791550	0.9404	2018-05-08
GSM3132249	PI572239 Holladay	leaf	PI572239 Holladay	--	--	--	PRJNA464061	37190413	0.9021	2018-05-08
GSM3132250	PI617045 NC-Roy	leaf	PI617045 NC-Roy	--	--	--	PRJNA464061	33758225	0.8764	2018-05-08
GSM3132251	PI630984 5601T	leaf	PI630984 5601T	--	--	--	PRJNA464061	24009516	0.8982	2018-05-08
GSM3132252	PI548311 Capital	leaf	PI548311 Capital	--	--	--	PRJNA464061	25225880	0.9622	2018-05-08
GSM3132253	PI641156 NC-Raleigh	leaf	PI641156 NC-Raleigh	--	--	--	PRJNA464061	19759796	0.9561	2018-05-08
GSM3132254	PI88788 unnamed	leaf	PI88788 unnamed	--	--	--	PRJNA464061	24212254	0.9554	2018-05-08
GSM3132255	PI548318 Dunfield	leaf	PI548318 Dunfield	--	--	--	PRJNA464061	34082180	0.9154	2018-05-08
GSM3132256	PI548348 Illini	leaf	PI548348 Illini	--	--	--	PRJNA464061	32187717	0.9642	2018-05-08
GSM3132257	PI548356 Kanro	leaf	PI548356 Kanro	--	--	--	PRJNA464061	29301256	0.948	2018-05-08
GSM3132258	NAM02 TN05-3027	leaf	NAM02 TN05-3027	--	--	--	PRJNA464061	44231003	0.8087	2018-05-08
GSM3132259	NAM03 4J105-3-4	leaf	NAM03 4J105-3-4	--	--	--	PRJNA464061	48748025	0.8026	2018-05-08
GSM3132260	NAM04 5M20-2-5-2	leaf	NAM04 5M20-2-5-2	--	--	--	PRJNA464061	50676030	0.7992	2018-05-08
GSM3132261	NAM05 CL0J095-4-6	leaf	NAM05 CL0J095-4-6	--	--	--	PRJNA464061	52559204	0.8169	2018-05-08
GSM3132262	NAM06 CL0J173-6-8	leaf	NAM06 CL0J173-6-8	--	--	--	PRJNA464061	42618397	0.7974	2018-05-08
GSM3132263	NAM08 HS6-3976	leaf	NAM08 HS6-3976	--	--	--	PRJNA464061	54860883	0.8115	2018-05-08
GSM3132264	NAM09 Prohio	leaf	NAM09 Prohio	--	--	--	PRJNA464061	49464536	0.8188	2018-05-08
GSM3132265	NAM10 LD00-3309	leaf	NAM10 LD00-3309	--	--	--	PRJNA464061	146256011	0.8446	2018-05-08
GSM3132266	NAM11 LD01-5907	leaf	NAM11 LD01-5907	--	--	--	PRJNA464061	56233462	0.8154	2018-05-08
GSM3132267	NAM12 LD02-4485	leaf	NAM12 LD02-4485	--	--	--	PRJNA464061	43236374	0.8096	2018-05-08
GSM3132268	NAM13 LD02-9050	leaf	NAM13 LD02-9050	--	--	--	PRJNA464061	49057899	0.7873	2018-05-08
GSM3132269	NAM14 Magellan	leaf	NAM14 Magellan	--	--	--	PRJNA464061	52383683	0.8139	2018-05-08
GSM3132270	NAM15 Maverick	leaf	NAM15 Maverick	--	--	--	PRJNA464061	46082516	0.8047	2018-05-08
GSM3132271	NAM17 S06-13640	leaf	NAM17 S06-13640	--	--	--	PRJNA464061	53980882	0.8609	2018-05-08
GSM3132272	NAM18 NE3001	leaf	NAM18 NE3001	--	--	--	PRJNA464061	54280407	0.7717	2018-05-08
GSM3132273	NAM22 Skylla	leaf	NAM22 Skylla	--	--	--	PRJNA464061	52838820	0.8677	2018-05-08
GSM3132274	NAM23 U03-100612	leaf	NAM23 U03-100612	--	--	--	PRJNA464061	53749418	0.8294	2018-05-08
GSM3132275	NAM24 LG03-2979	leaf	NAM24 LG03-2979	--	--	--	PRJNA464061	44319554	0.8204	2018-05-08
GSM3132276	NAM25 LG03-3191	leaf	NAM25 LG03-3191	--	--	--	PRJNA464061	50897547	0.8264	2018-05-08
GSM3132277	NAM26 LG04-4717	leaf	NAM26 LG04-4717	--	--	--	PRJNA464061	56614267	0.8289	2018-05-08
GSM3132278	NAM27 LG05-4292	leaf	NAM27 LG05-4292	--	--	--	PRJNA464061	52149569	0.8272	2018-05-08
GSM3132279	NAM28 LG05-4317	leaf	NAM28 LG05-4317	--	--	--	PRJNA464061	41169805	0.8361	2018-05-08
GSM3132280	NAM29 LG05-4464	leaf	NAM29 LG05-4464	--	--	--	PRJNA464061	52622202	0.8347	2018-05-08
GSM3132281	NAM30 LG05-4832	leaf	NAM30 LG05-4832	--	--	--	PRJNA464061	48992499	0.8246	2018-05-08
GSM3132282	NAM31 LG90-2550	leaf	NAM31 LG90-2550	--	--	--	PRJNA464061	54483155	0.7842	2018-05-08
GSM3132283	NAM32 LG92-1255	leaf	NAM32 LG92-1255	--	--	--	PRJNA464061	56566191	0.7995	2018-05-08
GSM3132284	NAM33 LG94-1128	leaf	NAM33 LG94-1128	--	--	--	PRJNA464061	50740595	0.7881	2018-05-08
GSM3132285	NAM34 LG94-1906	leaf	NAM34 LG94-1906	--	--	--	PRJNA464061	55871426	0.8148	2018-05-08
GSM3132286	NAM36 LG97-7012	leaf	NAM36 LG97-7012	--	--	--	PRJNA464061	57776893	0.8146	2018-05-08
GSM3132287	NAM37 LG98-1605	leaf	NAM37 LG98-1605	--	--	--	PRJNA464061	37348627	0.7999	2018-05-08
GSM3132288	NAM38 LG00-3377	leaf	NAM38 LG00-3377	--	--	--	PRJNA464061	40626207	0.8091	2018-05-08
GSM3132289	NAM39 LG04-6000	leaf	NAM39 LG04-6000	--	--	--	PRJNA464061	53492022	0.8194	2018-05-08
GSM3132290	NAM40 PI398.881	leaf	NAM40 PI398.881	--	--	--	PRJNA464061	51456569	0.8099	2018-05-08
GSM3132291	NAM41 PI427.136	leaf	NAM41 PI427.136	--	--	--	PRJNA464061	41383249	0.8016	2018-05-08
GSM3132292	NAM42 PI437.169B	leaf	NAM42 PI437.169B	--	--	--	PRJNA464061	46358987	0.8209	2018-05-08
GSM3132293	NAM46 PI507.681B	leaf	NAM46 PI507.681B	--	--	--	PRJNA464061	44643875	0.7783	2018-05-08
GSM3132294	NAM48 PI518.751	leaf	NAM48 PI518.751	--	--	--	PRJNA464061	70867206	0.8336	2018-05-08
GSM3132295	NAM50 PI561.370	leaf	NAM50 PI561.370	--	--	--	PRJNA464061	36488088	0.856	2018-05-08
GSM3132296	NAM54 PI404.188A	leaf	NAM54 PI404.188A	--	--	--	PRJNA464061	64318271	0.8477	2018-05-08
GSM3132297	NAM64 PI574.486	leaf	NAM64 PI574.486	--	--	--	PRJNA464061	63010894	0.8452	2018-05-08
GSM3132298	NAM IA3023	leaf	NAM IA3023	--	--	--	PRJNA464061	127986689	0.8445	2018-05-08
GSM3488014	GmBR16_20_DAG_1	leaf	BR16	--	--	30619426	PRJNA506905	21525936	0.5892	2018-11-28
GSM3488015	GmBR16_20_DAG_2	leaf	BR16	--	--	30619426	PRJNA506905	18430079	0.6759	2018-11-28
GSM3488016	GmBR16_20_DAG_3	leaf	BR16	--	--	30619426	PRJNA506905	16831119	0.6603	2018-11-28
GSM3488017	GmBR16_80_DAG_1	leaf	BR16	--	--	30619426	PRJNA506905	24260783	0.6799	2018-11-28
GSM3488018	GmBR16_80_DAG_2	leaf	BR16	--	--	30619426	PRJNA506905	21210245	0.6346	2018-11-28
GSM3488019	GmBR16_80_DAG_3	leaf	BR16	--	--	30619426	PRJNA506905	19424051	0.6654	2018-11-28
GSM3508925	R15_RT1	leaf	Williams (PI548631)	--	--	31468028	PRJNA509458	10092973	0.7058	2019-09-03
GSM3674586	RNA_Soybean_10days_leaf_rep1	leaf	Williams 82	--	--	31740772	PRJNA527732	29308412	0.8893	2019-09-19
GSM3674598	RNA_Soybean_10days_leaf_rep2	leaf	Williams 82	--	--	31740772	PRJNA527732	31711344	0.9105	2019-09-19
GSM4074067	L29-0hpi-rep1	leaf	L29	Rsv3-genotype	SMV-G7 0 hpi	32315334	PRJNA564957	42484205	0.8862	2020-04-01
GSM4074068	L29-0hpi-rep2	leaf	L29	Rsv3-genotype	SMV-G7 0 hpi	32315334	PRJNA564957	41162022	0.8894	2020-04-01
GSM4074069	L29-2hpi-rep1	leaf	L29	Rsv3-genotype	SMV-G7 2 hpi	32315334	PRJNA564957	37416535	0.8841	2020-04-01
GSM4074070	L29-2hpi-rep2	leaf	L29	Rsv3-genotype	SMV-G7 2 hpi	32315334	PRJNA564957	43677975	0.8933	2020-04-01
GSM4074071	L29-4hpi-rep1	leaf	L29	Rsv3-genotype	SMV-G7 4 hpi	32315334	PRJNA564957	42693145	0.8969	2020-04-01
GSM4074072	L29-4hpi-rep2	leaf	L29	Rsv3-genotype	SMV-G7 4 hpi	32315334	PRJNA564957	45685175	0.895	2020-04-01
GSM4074073	L29-6hpi-rep1	leaf	L29	Rsv3-genotype	SMV-G7 6 hpi	32315334	PRJNA564957	40972003	0.9086	2020-04-01
GSM4074074	L29-6hpi-rep2	leaf	L29	Rsv3-genotype	SMV-G7 6 hpi	32315334	PRJNA564957	42810666	0.896	2020-04-01
GSM4074075	L29-8hpi-rep1	leaf	L29	Rsv3-genotype	SMV-G7 8 hpi	32315334	PRJNA564957	44250079	0.9087	2020-04-01
GSM4074076	L29-8hpi-rep2	leaf	L29	Rsv3-genotype	SMV-G7 8 hpi	32315334	PRJNA564957	49368016	0.9002	2020-04-01
GSM4074077	Williams82-0hpi-rep1	leaf	Williams 82	rsv3-genotype	SMV-G7 0 hpi	32315334	PRJNA564957	49042959	0.8903	2020-04-01
GSM4074078	Williams82-0hpi-rep2	leaf	Williams 82	rsv3-genotype	SMV-G7 0 hpi	32315334	PRJNA564957	44852842	0.8953	2020-04-01
GSM4074079	Williams82-2hpi-rep1	leaf	Williams 82	rsv3-genotype	SMV-G7 2 hpi	32315334	PRJNA564957	38729336	0.8874	2020-04-01
GSM4074080	Williams82-2hpi-rep2	leaf	Williams 82	rsv3-genotype	SMV-G7 2 hpi	32315334	PRJNA564957	40151351	0.8923	2020-04-01
GSM4074081	Williams82-4hpi-rep1	leaf	Williams 82	rsv3-genotype	SMV-G7 4 hpi	32315334	PRJNA564957	42075603	0.8704	2020-04-01
GSM4074082	Williams82-4hpi-rep2	leaf	Williams 82	rsv3-genotype	SMV-G7 4 hpi	32315334	PRJNA564957	39327003	0.8878	2020-04-01
GSM4074083	Williams82-6hpi-rep1	leaf	Williams 82	rsv3-genotype	SMV-G7 6 hpi	32315334	PRJNA564957	43538782	0.9083	2020-04-01
GSM4074084	Williams82-6hpi-rep2	leaf	Williams 82	rsv3-genotype	SMV-G7 6 hpi	32315334	PRJNA564957	60500396	0.8916	2020-04-01
GSM4074085	Williams82-8hpi-rep1	leaf	Williams 82	rsv3-genotype	SMV-G7 8 hpi	32315334	PRJNA564957	46074541	0.8995	2020-04-01
GSM4074086	Williams82-8hpi-rep2	leaf	Williams 82	rsv3-genotype	SMV-G7 8 hpi	32315334	PRJNA564957	43768582	0.9048	2020-04-01
GSM4137628	Mock treated with MgCl2, replicate 1	leaf	L76-1988	--	control	31757957	PRJNA579169	40037438	0.8631	2019-10-29
GSM4137629	Mock treated with MgCl2, replicate 2	leaf	L76-1988	--	control	31757957	PRJNA579169	28102464	0.0215	2019-10-29
GSM4137630	Mock treated with MgCl2, replicate 3	leaf	L76-1988	--	control	31757957	PRJNA579169	43003384	0.8815	2019-10-29
GSM4137631	Sample treated with Bradyrhizobium japonicum USDA122, replicate 1	leaf	L76-1988	--	USDA_122	31757957	PRJNA579169	43168960	0.9233	2019-10-29
GSM4137632	Sample treated with Bradyrhizobium japonicum USDA122, replicate 2	leaf	L76-1988	--	USDA_122	31757957	PRJNA579169	42584435	0.9057	2019-10-29
GSM4137633	Sample treated with Bradyrhizobium japonicum USDA122, replicate 3	leaf	L76-1988	--	USDA_122	31757957	PRJNA579169	45972581	0.9249	2019-10-29
GSM4137634	Sample treated with Sinorhizobium fredii USDA257, replicate 1	leaf	L76-1988	--	USDA_257	31757957	PRJNA579169	48902822	0.9026	2019-10-29
GSM4137635	Sample treated with Sinorhizobium fredii USDA257, replicate 2	leaf	L76-1988	--	USDA_257	31757957	PRJNA579169	39239103	0.8912	2019-10-29
GSM4137636	Sample treated with Sinorhizobium fredii USDA257, replicate 3	leaf	L76-1988	--	USDA_257	31757957	PRJNA579169	36732217	0.8354	2019-10-29
GSM4212367	Dongnong47 24HAI mock rep1	leaf	Dongnong47 (DN47)	Dongnong47_susceptible	mock	32707968	PRJNA594515	32003326	0.8249	2020-08-26
GSM4212368	Dongnong47 24HAI mock rep2	leaf	Dongnong47 (DN47)	Dongnong47_susceptible	mock	32707968	PRJNA594515	30205394	0.8275	2020-08-26
GSM4212369	Dongnong47 24HAI mock rep3	leaf	Dongnong47 (DN47)	Dongnong47_susceptible	mock	32707968	PRJNA594515	26732987	0.8161	2020-08-26
GSM4212370	Dongnong47 24HAI infestation rep1	leaf	Dongnong47 (DN47)	Dongnong47_susceptible	infestation	32707968	PRJNA594515	40625003	0.8242	2020-08-26
GSM4212371	Dongnong47 24HAI infestation rep2	leaf	Dongnong47 (DN47)	Dongnong47_susceptible	infestation	32707968	PRJNA594515	44073978	0.815	2020-08-26
GSM4212372	Dongnong47 24HAI infestation rep3	leaf	Dongnong47 (DN47)	Dongnong47_susceptible	infestation	32707968	PRJNA594515	51137894	0.8147	2020-08-26
GSM4212373	Dongnong47 48HAI mock rep1	leaf	Dongnong47 (DN47)	Dongnong47_susceptible	mock	32707968	PRJNA594515	25628377	0.8928	2020-08-26
GSM4212374	Dongnong47 48HAI mock rep2	leaf	Dongnong47 (DN47)	Dongnong47_susceptible	mock	32707968	PRJNA594515	25512213	0.9011	2020-08-26
GSM4212375	Dongnong47 48HAI mock rep3	leaf	Dongnong47 (DN47)	Dongnong47_susceptible	mock	32707968	PRJNA594515	22987144	0.8962	2020-08-26
GSM4212376	Dongnong47 48HAI infestation rep1	leaf	Dongnong47 (DN47)	Dongnong47_susceptible	infestation	32707968	PRJNA594515	23692364	0.8681	2020-08-26
GSM4212377	Dongnong47 48HAI infestation rep2	leaf	Dongnong47 (DN47)	Dongnong47_susceptible	infestation	32707968	PRJNA594515	22797673	0.8711	2020-08-26
GSM4212378	Dongnong47 48HAI infestation rep3	leaf	Dongnong47 (DN47)	Dongnong47_susceptible	infestation	32707968	PRJNA594515	23575424	0.8978	2020-08-26
GSM4212379	Dongnong47 96HAI mock rep1	leaf	Dongnong47 (DN47)	Dongnong47_susceptible	mock	32707968	PRJNA594515	26089918	0.8865	2020-08-26
GSM4212380	Dongnong47 96HAI mock rep2	leaf	Dongnong47 (DN47)	Dongnong47_susceptible	mock	32707968	PRJNA594515	25004156	0.8902	2020-08-26
GSM4212381	Dongnong47 96HAI mock rep3	leaf	Dongnong47 (DN47)	Dongnong47_susceptible	mock	32707968	PRJNA594515	30752559	0.8814	2020-08-26
GSM4212382	Dongnong47 96HAI infestation rep1	leaf	Dongnong47 (DN47)	Dongnong47_susceptible	infestation	32707968	PRJNA594515	21132459	0.8875	2020-08-26
GSM4212383	Dongnong47 96HAI infestation rep2	leaf	Dongnong47 (DN47)	Dongnong47_susceptible	infestation	32707968	PRJNA594515	22768375	0.8681	2020-08-26
GSM4212384	Dongnong47 96HAI infestation rep3	leaf	Dongnong47 (DN47)	Dongnong47_susceptible	infestation	32707968	PRJNA594515	22492501	0.8336	2020-08-26
GSM4212385	P203 24HAI mock rep1	leaf	P203*	P203_antixenotic	mock	32707968	PRJNA594515	26280363	0.8306	2020-08-26
GSM4212386	P203 24HAI mock rep2	leaf	P203*	P203_antixenotic	mock	32707968	PRJNA594515	23401237	0.8179	2020-08-26
GSM4212387	P203 24HAI mock rep3	leaf	P203*	P203_antixenotic	mock	32707968	PRJNA594515	28144346	0.8193	2020-08-26
GSM4212388	P203 24HAI infestation rep1	leaf	P203*	P203_antixenotic	infestation	32707968	PRJNA594515	32645437	0.8168	2020-08-26
GSM4212389	P203 24HAI infestation rep2	leaf	P203*	P203_antixenotic	infestation	32707968	PRJNA594515	39745597	0.8174	2020-08-26
GSM4212390	P203 24HAI infestation rep3	leaf	P203*	P203_antixenotic	infestation	32707968	PRJNA594515	28648620	0.7992	2020-08-26
GSM4212391	P203 48HAI mock rep1	leaf	P203*	P203_antixenotic	mock	32707968	PRJNA594515	22525590	0.8817	2020-08-26
GSM4212392	P203 48HAI mock rep2	leaf	P203*	P203_antixenotic	mock	32707968	PRJNA594515	25224327	0.8806	2020-08-26
GSM4212393	P203 48HAI mock rep3	leaf	P203*	P203_antixenotic	mock	32707968	PRJNA594515	28206590	0.8765	2020-08-26
GSM4212394	P203 48HAI infestation rep1	leaf	P203*	P203_antixenotic	infestation	32707968	PRJNA594515	23411832	0.901	2020-08-26
GSM4212395	P203 48HAI infestation rep2	leaf	P203*	P203_antixenotic	infestation	32707968	PRJNA594515	26638793	0.8909	2020-08-26
GSM4212396	P203 48HAI infestation rep3	leaf	P203*	P203_antixenotic	infestation	32707968	PRJNA594515	22656682	0.8674	2020-08-26
GSM4212397	P203 96HAI mock rep1	leaf	P203*	P203_antixenotic	mock	32707968	PRJNA594515	24399287	0.8803	2020-08-26
GSM4212398	P203 96HAI mock rep2	leaf	P203*	P203_antixenotic	mock	32707968	PRJNA594515	26598435	0.8744	2020-08-26
GSM4212399	P203 96HAI mock rep3	leaf	P203*	P203_antixenotic	mock	32707968	PRJNA594515	27789247	0.8846	2020-08-26
GSM4212400	P203 96HAI infestation rep1	leaf	P203*	P203_antixenotic	infestation	32707968	PRJNA594515	22393495	0.8727	2020-08-26
GSM4212401	P203 96HAI infestation rep2	leaf	P203*	P203_antixenotic	infestation	32707968	PRJNA594515	21907679	0.8576	2020-08-26
GSM4212402	P203 96HAI infestation rep3	leaf	P203*	P203_antixenotic	infestation	32707968	PRJNA594515	24813998	0.8828	2020-08-26
GSM4212403	P746 24HAI mock rep1	leaf	P746*	P746_antibiotic	mock	32707968	PRJNA594515	26248245	0.816	2020-08-26
GSM4212404	P746 24HAI mock rep2	leaf	P746*	P746_antibiotic	mock	32707968	PRJNA594515	25892463	0.8198	2020-08-26
GSM4212405	P746 24HAI mock rep3	leaf	P746*	P746_antibiotic	mock	32707968	PRJNA594515	31069318	0.8154	2020-08-26
GSM4212406	P746 24HAI infestation rep1	leaf	P746*	P746_antibiotic	infestation	32707968	PRJNA594515	45518590	0.8121	2020-08-26
GSM4212407	P746 24HAI infestation rep2	leaf	P746*	P746_antibiotic	infestation	32707968	PRJNA594515	30885391	0.8211	2020-08-26
GSM4212408	P746 24HAI infestation rep3	leaf	P746*	P746_antibiotic	infestation	32707968	PRJNA594515	35339578	0.7942	2020-08-26
GSM4212409	P746 48HAI mock rep1	leaf	P746*	P746_antibiotic	mock	32707968	PRJNA594515	27022779	0.8866	2020-08-26
GSM4212410	P746 48HAI mock rep2	leaf	P746*	P746_antibiotic	mock	32707968	PRJNA594515	28631826	0.8815	2020-08-26
GSM4212411	P746 48HAI mock rep3	leaf	P746*	P746_antibiotic	mock	32707968	PRJNA594515	24704700	0.8965	2020-08-26
GSM4212412	P746 48HAI infestation rep1	leaf	P746*	P746_antibiotic	infestation	32707968	PRJNA594515	21024365	0.9001	2020-08-26
GSM4212413	P746 48HAI infestation rep2	leaf	P746*	P746_antibiotic	infestation	32707968	PRJNA594515	21178151	0.8893	2020-08-26
GSM4212414	P746 48HAI infestation rep3	leaf	P746*	P746_antibiotic	infestation	32707968	PRJNA594515	20986641	0.9016	2020-08-26
GSM4212415	P746 96HAI mock rep1	leaf	P746*	P746_antibiotic	mock	32707968	PRJNA594515	31667921	0.8462	2020-08-26
GSM4212416	P746 96HAI mock rep2	leaf	P746*	P746_antibiotic	mock	32707968	PRJNA594515	28924951	0.8879	2020-08-26
GSM4212417	P746 96HAI mock rep3	leaf	P746*	P746_antibiotic	mock	32707968	PRJNA594515	27011685	0.8622	2020-08-26
GSM4212418	P746 96HAI infestation rep1	leaf	P746*	P746_antibiotic	infestation	32707968	PRJNA594515	21627287	0.8756	2020-08-26
GSM4212419	P746 96HAI infestation rep2	leaf	P746*	P746_antibiotic	infestation	32707968	PRJNA594515	22596118	0.8931	2020-08-26
GSM4212420	P746 96HAI infestation rep3	leaf	P746*	P746_antibiotic	infestation	32707968	PRJNA594515	20779375	0.8902	2020-08-26
GSM4659041	CT49_Ch_control (CT)	leaf	Magellan, PI595362	wild type	No treatment	33179765	PRJNA644602	43925410	0.9648	2021-01-01
GSM4659042	CT50_Ch_control (CT)	leaf	Magellan, PI595362	wild type	No treatment	33179765	PRJNA644602	50111990	0.9709	2021-01-01
GSM4659043	CT51_Ch_control (CT)	leaf	Magellan, PI595362	wild type	No treatment	33179765	PRJNA644602	43515369	0.9536	2021-01-01
GSM4659044	WD52_Ch_Water deficit (WD)	leaf	Magellan, PI595362	wild type	Water deficit	33179765	PRJNA644602	43692917	0.9692	2021-01-01
GSM4659045	WD53_Ch_Water deficit (WD)	leaf	Magellan, PI595362	wild type	Water deficit	33179765	PRJNA644602	44483539	0.966	2021-01-01
GSM4659046	WD54_Ch_Water deficit (WD)	leaf	Magellan, PI595362	wild type	Water deficit	33179765	PRJNA644602	41378156	0.9686	2021-01-01
GSM4659047	HS55_Ch_Heat (HS)	leaf	Magellan, PI595362	wild type	Heat stress	33179765	PRJNA644602	35364007	0.8486	2021-01-01
GSM4659048	HS56_Ch_Heat (HS)	leaf	Magellan, PI595362	wild type	Heat stress	33179765	PRJNA644602	41817385	0.9181	2021-01-01
GSM4659049	HS57_Ch_Heat (HS)	leaf	Magellan, PI595362	wild type	Heat stress	33179765	PRJNA644602	46193831	0.9736	2021-01-01
GSM4659050	CS58_Ch_Combined stress (CS)	leaf	Magellan, PI595362	wild type	water deficit and heat	33179765	PRJNA644602	51357610	0.9758	2021-01-01
GSM4659051	CS59_Ch_Combined stress (CS)	leaf	Magellan, PI595362	wild type	water deficit and heat	33179765	PRJNA644602	43661820	0.975	2021-01-01
GSM4659052	CS60_Ch_Combined stress (CS)	leaf	Magellan, PI595362	wild type	water deficit and heat	33179765	PRJNA644602	45163400	0.9754	2021-01-01
GSM4850121	Wild Type 20 days 1	leaf	BR16	wild type	--	33329747	PRJNA670861	43126389	0.5902	2020-10-26
GSM4850122	Wild Type 20 days 2	leaf	BR16	wild type	--	33329747	PRJNA670861	36920712	0.6766	2020-10-26
GSM4850123	Wild Type 20 days 3	leaf	BR16	wild type	--	33329747	PRJNA670861	33738604	0.6612	2020-10-26
GSM4850124	Wild Type 80 days 1	leaf	BR16	wild type	--	33329747	PRJNA670861	48812888	0.6788	2020-10-26
GSM4850125	Wild Type 80 days 2	leaf	BR16	wild type	--	33329747	PRJNA670861	42735325	0.6336	2020-10-26
GSM4850126	Wild Type 80 days 3	leaf	BR16	wild type	--	33329747	PRJNA670861	39254771	0.6644	2020-10-26
GSM4850127	GmNAC81 20 days 1	leaf	BR16	GmNAC81 overexpression	--	33329747	PRJNA670861	38557228	0.5346	2020-10-26
GSM4850128	GmNAC81 20 days 2	leaf	BR16	GmNAC81 overexpression	--	33329747	PRJNA670861	31550745	0.5968	2020-10-26
GSM4850129	GmNAC81 20 days 3	leaf	BR16	GmNAC81 overexpression	--	33329747	PRJNA670861	27607338	0.6286	2020-10-26
GSM4850130	GmNAC81 80 days 1	leaf	BR16	GmNAC81 overexpression	--	33329747	PRJNA670861	40613105	0.6367	2020-10-26
GSM4850131	GmNAC81 80 days 2	leaf	BR16	GmNAC81 overexpression	--	33329747	PRJNA670861	40942909	0.6853	2020-10-26
GSM4850132	GmNAC81 80 days 3	leaf	BR16	GmNAC81 overexpression	--	33329747	PRJNA670861	34714576	0.6381	2020-10-26
GSM721730	Leaf	leaf	Williams 82	--	--	--	PRJNA140081	45095761	0.7895	2011-05-17
GSM856144	mRNA-seq of leaves	leaf	Heinong44	--	--	23966636	PRJNA156281	9149923	0.4254	2012-10-31
GSM899823	Leaf 1 month plants	leaf	PI462312	--	--	--	PRJNA153803	6118749	0.0003	2012-10-10
SRX017411	Stacey_Leaves	leaf	Williams 82	--	--	20408999	PRJNA79597	5039770	0.5562	2010-03-25
SRX100853	Gmax_W82_10dai	leaf	Williams 82	--	infected MS06-1 10day	--	PRJNA80173	3510311	0.7952	2011-10-17
SRX100854	Gmax_W82_0dai	leaf	Williams 82	--	control	--	PRJNA80173	4467871	0.3594	2011-10-17
SRX1072775	Korean Soybean Heat stress Daewon at 25 degree at v5	leaf	Daewon	--	25 C	--	PRJNA288056	13771604	0.857	2015-06-29
SRX1072777	Daewon at 38 degree	leaf	Daewon	--	28 C	--	PRJNA288056	12839113	0.8313	2015-06-29
SRX1072782	Hwangkeum at 25	leaf	Hwangkeum	--	25 C	--	PRJNA288056	25730014	0.8535	2015-06-29
SRX1072783	Hwangkeum at 38	leaf	Hwangkeum	--	28 C	--	PRJNA288056	25882087	0.8446	2015-06-29
SRX112515	Leaf Tissue (ambient)	leaf	Williams 82	--	--	26324463	SRP009826	31889531	0.9097	2012-05-01
SRX112516	Leaf tissue (ambient)	leaf	Williams 82	--	--	26324463	SRP009826	16862414	0.9146	2012-05-01
SRX112518	Leaf tissue (elevated)	leaf	Williams 82	--	--	26324463	SRP009826	17575844	0.9243	2012-05-01
SRX112520	Leaf tissue (elevated)	leaf	Williams 82	--	--	26324463	SRP009826	28554551	0.915	2012-05-01
SRX112522	Leaf tissue (elevated)	leaf	Williams 82	--	--	26324463	SRP009826	37605167	0.9014	2012-05-01
SRX112523	Leaf tissue (ambient)	leaf	Williams 82	--	--	26324463	SRP009826	36408402	0.8897	2012-05-01
SRX129959	Gmax_W82_10dai_NonMap	leaf	Williams 82	--	Phakopsora pachyrhizi(10dai)	--	PRJNA104959	2064581	0.0902	2012-03-26
SRX129967	Gmax_W82_0dai_NonMap	leaf	Williams 82	--	Phakopsora pachyrhizi(0dai)	--	PRJNA104959	1473124	0.0551	2012-03-26
SRX130434	Q plus leaf	leaf	--	--	xylem sap plus	--	PRJNA109285	16266760	0.8831	2012-03-29
SRX130435	Q minus leaf	leaf	--	--	xylem sap minus	--	PRJNA109285	16654983	0.8275	2012-03-29
SRX1528370	Soy	leaf	Various	--	--	--	PRJNA308216	238946	0.3141	2016-05-03
SRX1528518	SoyRZ	leaf	Various	--	--	--	PRJNA308216	219032	0.3964	2016-05-03
SRX1742547	G_Leaf	leaf	FN0175501	nap1 mutant	--	27282876	PRJNA320340	22134774	0.882	2016-05-05
SRX1742550	G_Leaf	leaf	FN0175501	nap1 mutant	--	27282876	PRJNA320340	24950548	0.8805	2016-05-05
SRX1742553	G_Leaf	leaf	FN0175501	nap1 mutant	--	27282876	PRJNA320340	31132743	0.8817	2016-05-05
SRX1742556	R_Leaf	leaf	FN0175501	FN0171501 mutant	--	27282876	PRJNA320340	22454677	0.9268	2016-05-05
SRX1742559	R_Leaf	leaf	FN0175501	FN0171501 mutant	--	27282876	PRJNA320340	20911605	0.9231	2016-05-05
SRX1742562	R_Leaf	leaf	FN0175501	FN0171501 mutant	--	27282876	PRJNA320340	26367202	0.9323	2016-05-05
SRX1742565	W_Leaf	leaf	M92-220	wild type	--	27282876	PRJNA320340	20512828	0.9204	2016-05-05
SRX1742568	W_Leaf	leaf	M92-220	wild type	--	27282876	PRJNA320340	25756398	0.9299	2016-05-05
SRX1742571	W_Leaf	leaf	M92-220	wild type	--	27282876	PRJNA320340	26749369	0.92	2016-05-05
SRX1742574	X_Leaf	leaf	FN0164472	FN0164472 mutant	--	27282876	PRJNA320340	19594890	0.9274	2016-05-05
SRX1742577	X_Leaf	leaf	FN0164472	FN0164472 mutant	--	27282876	PRJNA320340	23100512	0.9285	2016-05-05
SRX1742580	X_Leaf	leaf	FN0164472	FN0164472 mutant	--	27282876	PRJNA320340	25796392	0.9352	2016-05-05
SRX1821031	control1	leaf	Williams 82	--	control	27486466	PRJNA324522	27470734	0.9051	2016-06-06
SRX1821032	control2	leaf	Williams 82	--	control	27486466	PRJNA324522	29705720	0.8371	2016-06-06
SRX1821033	control3	leaf	Williams 82	--	control	27486466	PRJNA324522	32696775	0.8131	2016-06-06
SRX1821034	drought1	leaf	Williams 82	--	drought*	27486466	PRJNA324522	29776776	0.8145	2016-06-06
SRX1821035	drought2	leaf	Williams 82	--	drought*	27486466	PRJNA324522	27160782	0.8253	2016-06-06
SRX1821036	drought3	leaf	Williams 82	--	drought*	27486466	PRJNA324522	28346623	0.791	2016-06-06
SRX1821037	flooding1	leaf	Williams 82	--	flooding*	27486466	PRJNA324522	25775222	0.8253	2016-06-06
SRX1821038	flooding2	leaf	Williams 82	--	flooding*	27486466	PRJNA324522	22153965	0.8664	2016-06-06
SRX1821039	flooding3	leaf	Williams 82	--	flooding*	27486466	PRJNA324522	28307353	0.8458	2016-06-06
SRX1888163	aphid_res_Pre_rep2	leaf	Near isogenic line carrying the PI567301B allele at Rag5 locus	PI567301B allele at Rag5 locus	control-no aphid infestation	28645245	PRJNA327272	21404244	0.9011	2016-07-11
SRX1888164	aphid_res_48h_rep2	leaf	Near isogenic line carrying the PI567301B allele at Rag5 locus	PI567301B allele at Rag5 locus	48 hours after infestation	28645245	PRJNA327272	24829444	0.901	2016-07-11
SRX1888165	aphid_res_48h_rep3	leaf	Near isogenic line carrying the PI567301B allele at Rag5 locus	PI567301B allele at Rag5 locus	48 hours after infestation	28645245	PRJNA327272	26574004	0.8498	2016-07-11
SRX1888166	aphid_sus_pre_rep1	leaf	Near isogenic line carrying the Wyandot allele at Rag5 locus	Wyandot allele at Rag5 locus	control-no aphid infestation	28645245	PRJNA327272	9477628	0.8894	2016-07-11
SRX1888167	aphid_sus_pre_rep2	leaf	Near isogenic line carrying the Wyandot allele at Rag5 locus	Wyandot allele at Rag5 locus	control-no aphid infestation	28645245	PRJNA327272	28726194	0.877	2016-07-11
SRX1888168	aphid_sus_pre_rep3	leaf	Near isogenic line carrying the Wyandot allele at Rag5 locus	Wyandot allele at Rag5 locus	control-no aphid infestation	28645245	PRJNA327272	28051537	0.9043	2016-07-11
SRX1888169	aphid_sus_6h_rep1	leaf	Near isogenic line carrying the Wyandot allele at Rag5 locus	Wyandot allele at Rag5 locus	6 hours after infestation	28645245	PRJNA327272	10750293	0.893	2016-07-11
SRX1888170	aphid_sus_6h_rep2	leaf	Near isogenic line carrying the Wyandot allele at Rag5 locus	Wyandot allele at Rag5 locus	6 hours after infestation	28645245	PRJNA327272	24698662	0.9015	2016-07-11
SRX1888171	aphid_sus_6h_rep3	leaf	Near isogenic line carrying the Wyandot allele at Rag5 locus	Wyandot allele at Rag5 locus	6 hours after infestation	28645245	PRJNA327272	29156959	0.9065	2016-07-11
SRX1888172	aphid_sus_12h_rep1	leaf	Near isogenic line carrying theWyandot allele at Rag5 locus	Wyandot allele at Rag5 locus	12 hours after infestation	28645245	PRJNA327272	7891055	0.881	2016-07-11
SRX1888173	aphid_sus_12h_rep2	leaf	Near isogenic line carrying the Wyandot allele at Rag5 locus	Wyandot allele at Rag5 locus	12 hours after infestation	28645245	PRJNA327272	13927875	0.8777	2016-07-11
SRX1888174	aphid_res_pre_rep3	leaf	Near isogenic line carrying the PI567301B allele at Rag5 locus	PI567301B allele at Rag5 locus	control-no aphid infestation	28645245	PRJNA327272	21232873	0.9127	2016-07-11
SRX1888175	aphid_sus_12h_rep3	leaf	Near isogenic line carrying the Wyandot allele at Rag5 locus	Wyandot allele at Rag5 locus	12 hours after infestation	28645245	PRJNA327272	21939547	0.9098	2016-07-11
SRX1888176	aphid_sus_48h_rep1	leaf	Near isogenic line carrying the Wyandot allele at Rag5 locus	Wyandot allele at Rag5 locus	48 hours after infestation	28645245	PRJNA327272	7945245	0.9006	2016-07-11
SRX1888177	aphid_sus_48h_rep2	leaf	Near isogenic line carrying the Wyandot allele at Rag5 locus	Wyandot allele at Rag5 locus	48 hours after infestation	28645245	PRJNA327272	25981945	0.9023	2016-07-11
SRX1888178	aphid_sus_48h_rep3	leaf	Near isogenic line carrying the Wyandot allele at Rag5 locus	Wyandot allele at Rag5 locus	48 hours after infestation	28645245	PRJNA327272	27472481	0.9078	2016-07-11
SRX1888179	aphid_res_6h_rep1	leaf	Near isogenic line carrying the PI567301B allele at Rag5 locus	PI567301B allele at Rag5 locus	6 hours after infestation	28645245	PRJNA327272	6942734	0.903	2016-07-11
SRX1888180	aphid_res_6h_rep2	leaf	Near isogenic line carrying the PI567301B allele at Rag5 locus	PI567301B allele at Rag5 locus	6 hours after infestation	28645245	PRJNA327272	17854380	0.9065	2016-07-11
SRX1888181	aphid_res_6h_rep3	leaf	Near isogenic line carrying the PI567301B allele at Rag5 locus	PI567301B allele at Rag5 locus	6 hours after infestation	28645245	PRJNA327272	19478825	0.8882	2016-07-11
SRX1888182	aphid_res_12h_rep1	leaf	Near isogenic line carrying the PI567301B allele at Rag5 locus	PI567301B allele at Rag5 locus	12 hours after infestation	28645245	PRJNA327272	5548077	0.9102	2016-07-11
SRX1888183	aphid_res_12h_rep2	leaf	Near isogenic line carrying the PI567301B allele at Rag5 locus	PI567301B allele at Rag5 locus	12 hours after infestation	28645245	PRJNA327272	19721208	0.8979	2016-07-11
SRX1888184	aphid_res_12h_rep3	leaf	Near isogenic line carrying the PI567301B allele at Rag5 locus	PI567301B allele at Rag5 locus	12 hours after infestation	28645245	PRJNA327272	21595765	0.9134	2016-07-12
SRX1888185	aphid_res_48h_rep1	leaf	Near isogenic line carrying the PI567301B allele at Rag5 locus	PI567301B allele at Rag5 locus	48 hours after infestation	28645245	PRJNA327272	7954105	0.8284	2016-07-11
SRX1936318	aphid_res_pre_rep1	leaf	Near isogenic line carrying the PI567301B allele at Rag5 locus	PI567301B allele at Rag5 locus	control-no aphid infestation	28645245	PRJNA327272	8708325	0.8117	2016-07-13
SRX202140	Gmax_W82_7hai_NonMap	leaf	Williams 82	--	Phakopsora pachyrhizi(7hai)	--	PRJNA104959	2997508	0.0286	2015-07-22
SRX202150	Gmax_W82_48hai_NonMap	leaf	Williams 82	--	Phakopsora pachyrhizi(7hai)	--	PRJNA104959	2124743	0.0879	2015-07-22
SRX2039337	DN42-1	leaf	Dongnong42	--	--	--	PRJNA339653	22311352	0.7399	2016-08-28
SRX2043253	DN42-2	leaf	Dongnong42	--	--	--	PRJNA339653	28118748	0.7676	2016-08-29
SRX2043254	DN42-3	leaf	Dongnong42	--	--	--	PRJNA339653	30696820	0.7232	2016-08-29
SRX2043255	Lin-1	leaf	Lincoln	--	--	--	PRJNA339653	32351699	0.766	2016-08-29
SRX2043256	Lin-2	leaf	Lincoln	--	--	--	PRJNA339653	33447461	0.7566	2016-08-29
SRX2043257	Lin-3	leaf	Lincoln	--	--	--	PRJNA339653	33409749	0.7347	2016-08-29
SRX2043258	ZP661-1	leaf	Zhongpin661	--	--	--	PRJNA339653	32970975	0.9652	2016-08-29
SRX2043259	ZP661-2	leaf	Zhongpin661	--	--	--	PRJNA339653	25065318	0.9658	2016-08-29
SRX2043260	ZP661-3	leaf	Zhongpin661	--	--	--	PRJNA339653	26151074	0.9635	2016-08-29
SRX2043261	JD12-1	leaf	Jidou12	--	--	--	PRJNA339653	25392112	0.9494	2016-08-29
SRX2043262	JD12-2	leaf	Jidou12	--	--	--	PRJNA339653	24472006	0.9398	2016-08-29
SRX2322182	RML	leaf	PI437970	--	Resistant Mock	30004290	PRJNA348731	26640463	0.9952	2017-11-15
SRX2322184	SIL	leaf	Corsoy 79	--	Susceptible infected	30004290	PRJNA348731	43754695	0.9958	2017-11-15
SRX2322188	RIL	leaf	PI437970	--	Resistant infected	30004290	PRJNA348731	26399013	0.9948	2017-11-15
SRX2322193	SML	leaf	Corsoy 79	--	Susceptible Mock	30004290	PRJNA348731	39934399	0.9956	2017-11-15
SRX2585503	B20_Leaves-P	leaf	NN94-156	--	low Pi	--	PRJNA356948	18258283	0.8876	2017-05-12
SRX2585504	B20_Leaves+P	leaf	NN94-156	--	control	--	PRJNA356948	20519365	0.8693	2017-05-12
SRX263448	soybean leaf after 0-short-day	leaf	--	--	0 short-day	24147010	PRJNA196471	13333334	0.9146	2015-07-22
SRX2673848	HRK09121-0	leaf	Guangxi	--	--	--	PRJNA380530	414581784	0.8518	2017-10-26
SRX271167	Soybean leaf after 1-short-day	leaf	--	--	1 short-day	24147010	PRJNA196471	13333334	0.9178	2015-07-22
SRX271168	Soybean leaf after 2-short-day	leaf	--	--	2 short-day	24147010	PRJNA196471	13333334	0.9132	2015-07-22
SRX271169	Soybean leaf after 3-short-day	leaf	--	--	3 short-day	24147010	PRJNA196471	13333334	0.917	2015-07-22
SRX2770598	Leaf - 039-F05	leaf	Williams 82	--	--	--	PRJNA372497	22352662	0.8152	2017-04-30
SRX2770623	Leaf - 039-F03	leaf	Williams 82	--	--	--	PRJNA372495	25877517	0.8384	2017-04-30
SRX2770628	Leaf - 039-F04	leaf	Williams 82	--	--	--	PRJNA372496	21185594	0.897	2017-04-30
SRX2830869	CSH-2-1	leaf	Huachun	--	control	29575001	PRJNA386612	15802358	0.9633	2017-05-17
SRX2830870	CSH-2-2	leaf	Huachun	--	control	29575001	PRJNA386612	15802358	0.963	2017-05-17
SRX2830871	CSH-1-1	leaf	Huachun	--	control	29575001	PRJNA386612	18009702	0.9634	2017-05-17
SRX2830872	CSH-1-2	leaf	Huachun	--	control	29575001	PRJNA386612	18009702	0.9632	2017-05-17
SRX2830873	APSH-2-1	leaf	Huachun	--	GPAs (Myzus persicae_Sulzer)*	29575001	PRJNA386612	17404003	0.9606	2017-05-17
SRX2830874	APSH-2-2	leaf	Huachun	--	GPAs (Myzus persicae_Sulzer)*	29575001	PRJNA386612	17404003	0.9605	2017-05-17
SRX2830875	APSH-1-1	leaf	Huachun	--	GPAs (Myzus persicae_Sulzer)*	29575001	PRJNA386612	15148551	0.9635	2017-05-17
SRX2830876	APSH-1-2	leaf	Huachun	--	GPAs (Myzus persicae_Sulzer)*	29575001	PRJNA386612	15148551	0.9633	2017-05-17
SRX283450	W82_7hai	leaf	Williams 82	--	infected MS06-1 7h	--	PRJNA80173	7543421	0.6509	2015-07-22
SRX283500	Gmax_W82_48hai	leaf	Williams 82	--	infected MS06-1 48h	--	PRJNA80173	9082363	0.6087	2015-07-22
SRX302026	HiPro young leaf	leaf	--	HiPro	--	20687943;20656899;20199683	PRJNA208048	4784713	0.5449	2014-06-11
SRX3094976	CSH-3-1	leaf	Huachun	--	control	29575001	PRJNA386612	16919898	0.9403	2018-05-15
SRX3094977	APSH-3-1	leaf	Huachun	--	GPAs (Myzus persicae_Sulzer)*	29575001	PRJNA386612	16211218	0.9323	2018-05-15
SRX3104567	CK_0_1	leaf	Heinong44	--	control*	30476702	PRJNA399013	24090789	0.5956	2017-08-21
SRX3104568	CK_0_2	leaf	Heinong44	--	control*	30476702	PRJNA399013	24087767	0.6027	2017-08-21
SRX3104569	CK_0_3	leaf	Heinong44	--	control*	30476702	PRJNA399013	24086365	0.5898	2017-08-21
SRX3104570	D_8_1	leaf	Heinong44	--	drought*	30476702	PRJNA399013	24071508	0.6082	2017-08-21
SRX3104571	D_8_2	leaf	Heinong44	--	drought*	30476702	PRJNA399013	24089704	0.6081	2017-08-21
SRX3104572	D_8_3	leaf	Heinong44	--	drought*	30476702	PRJNA399013	24082174	0.6026	2017-08-21
SRX3104573	D_24_1	leaf	Heinong44	--	drought*	30476702	PRJNA399013	24081657	0.6058	2017-08-21
SRX3104574	D_24_2	leaf	Heinong44	--	drought*	30476702	PRJNA399013	24096509	0.6106	2017-08-21
SRX3104575	D_24_3	leaf	Heinong44	--	drought*	30476702	PRJNA399013	24088125	0.6173	2017-08-21
SRX3104576	DH_8_1	leaf	Heinong44	--	drought and heat*	30476702	PRJNA399013	24110298	0.7074	2017-08-21
SRX3104577	DH_8_2	leaf	Heinong44	--	drought and heat*	30476702	PRJNA399013	24113391	0.7144	2017-08-21
SRX3104578	DH_8_3	leaf	Heinong44	--	drought and heat*	30476702	PRJNA399013	24093817	0.6017	2017-08-21
SRX3105523	DH_24_1	leaf	Heinong44	--	drought and heat*	30476702	PRJNA399013	24081721	0.6159	2017-08-24
SRX3105524	DH_24_2	leaf	Heinong44	--	drought and heat*	30476702	PRJNA399013	24064584	0.6017	2017-08-24
SRX3105525	DH_24_3	leaf	Heinong44	--	drought and heat*	30476702	PRJNA399013	24078968	0.6142	2017-08-24
SRX3105526	H_8_1	leaf	Heinong44	--	heat*	30476702	PRJNA399013	24112548	0.7141	2017-08-24
SRX3105527	H_8_2	leaf	Heinong44	--	heat*	30476702	PRJNA399013	24109467	0.712	2017-08-24
SRX3105528	H_8_3	leaf	Heinong44	--	heat*	30476702	PRJNA399013	24111128	0.7101	2017-08-24
SRX3105529	H_24_2	leaf	Heinong44	--	heat*	30476702	PRJNA399013	24110438	0.7055	2017-08-24
SRX3105530	H_24_3	leaf	Heinong44	--	heat*	30476702	PRJNA399013	24109462	0.7073	2017-08-24
SRX3105531	H_24_4	leaf	Heinong44	--	heat*	30476702	PRJNA399013	24112119	0.708	2017-08-24
SRX3115477	H_24_1	leaf	Heinong44	--	heat*	30476702	PRJNA399013	24109651	0.7149	2017-08-24
SRX3115478	DH_24_4	leaf	Heinong44	--	drought and heat*	30476702	PRJNA399013	24083580	0.6057	2017-08-24
SRX316723	M_FS_rep1	leaf	Gongxuan 1	--	full sunlight	24886785	PRJNA209843	13301559	0.9226	2013-07-03
SRX316724	M_FS_rep2	leaf	Gongxuan 1	--	full sunlight	24886785	PRJNA209843	16780227	0.9194	2013-07-03
SRX316725	M_FS_rep3	leaf	Gongxuan 1	--	full sunlight	24886785	PRJNA209843	16162131	0.9247	2013-07-04
SRX316726	M_SH_rep1	leaf	Gongxuan 1	--	shade	24886785	PRJNA209843	15226158	0.9235	2013-07-04
SRX316727	M_SH_rep2	leaf	Gongxuan 1	--	shade	24886785	PRJNA209843	12568886	0.9195	2013-07-05
SRX316728	M_SH_rep3	leaf	Gongxuan 1	--	shade	24886785	PRJNA209843	15706517	0.9169	2013-07-05
SRX316729	Y_FS_rep1	leaf	Gongxuan 1	--	full sunlight	24886785	PRJNA209843	16359469	0.9168	2013-07-06
SRX316730	Y_FS_rep2	leaf	Gongxuan 1	--	full sunlight	24886785	PRJNA209843	19853484	0.9197	2013-07-06
SRX316731	Y_FS_rep3	leaf	Gongxuan 1	--	full sunlight	24886785	PRJNA209843	15468529	0.9231	2013-07-07
SRX316732	Y_SH_rep1	leaf	Gongxuan 1	--	shade	24886785	PRJNA209843	17274085	0.9118	2013-07-07
SRX316733	Y_SH_rep2	leaf	Gongxuan 1	--	shade	24886785	PRJNA209843	19713999	0.9139	2013-07-08
SRX316734	Y_SH_rep3	leaf	Gongxuan 1	--	shade	24886785	PRJNA209843	14046734	0.9195	2013-07-08
SRX3235642	mRNA-leaf-PC-12	leaf	Williams 82	--	8%PEG8000 12h*	32370790	PRJNA407016	28624727	0.7698	2017-10-09
SRX3235648	mRNA-leaf-KC	leaf	Williams 82	--	control	32370790	PRJNA407016	23601074	0.8422	2017-10-09
SRX3235649	mRNA-leaf-PC-6	leaf	Williams 82	--	8%PEG8000 6h*	32370790	PRJNA407016	31516877	0.7781	2017-10-09
SRX3235650	mRNA-leaf-PA-6	leaf	Williams 82	--	8%PEG8000 6h*	32370790	PRJNA407016	32477967	0.8592	2017-10-09
SRX3235651	mRNA-leaf-KA	leaf	Williams 82	--	control	32370790	PRJNA407016	35842758	0.8433	2017-10-09
SRX3235652	mRNA-leaf-PB-12	leaf	Williams 82	--	8%PEG8000 12h*	32370790	PRJNA407016	31463449	0.8224	2017-10-09
SRX3235653	mRNA-leaf-PB-6	leaf	Williams 82	--	8%PEG8000 6h*	32370790	PRJNA407016	31186317	0.8279	2017-10-09
SRX3235654	mRNA-leaf-KB	leaf	Williams 82	--	control	32370790	PRJNA407016	25327815	0.8246	2017-10-09
SRX3235655	mRNA-leaf-PA-12	leaf	Williams 82	--	8%PEG8000 12h*	32370790	PRJNA407016	22666369	0.8382	2017-10-09
SRX3471046	5041_1_12h	leaf	Jack	--	SMV 12h	--	PRJNA422008	41465793	0.8796	2017-12-14
SRX3471047	5041_2_12h	leaf	Jack	--	SMV 12h	--	PRJNA422008	37811983	0.9018	2017-12-14
SRX3471048	5041_1_24h	leaf	Jack	--	SMV 24h	--	PRJNA422008	49229051	0.9009	2017-12-14
SRX3471049	5041_2_24h	leaf	Jack	--	SMV 24h	--	PRJNA422008	35158325	0.9102	2017-12-14
SRX3471050	5031_1_24h	leaf	Jack	--	SMV 24h	--	PRJNA422008	40508382	0.8949	2017-12-14
SRX3471051	5031_2_24h	leaf	Jack	--	SMV 24h	--	PRJNA422008	46258800	0.8996	2017-12-14
SRX3471052	5041_1_0h	leaf	Jack	--	SMV 0h	--	PRJNA422008	40219110	0.8951	2017-12-14
SRX3471053	5041_2_0h	leaf	Jack	--	SMV 0h	--	PRJNA422008	38688400	0.9062	2017-12-14
SRX3471054	5031_1_12h	leaf	Jack	--	SMV 12h	--	PRJNA422008	44063734	0.8833	2017-12-14
SRX3471055	5031_2_12h	leaf	Jack	--	SMV 12h	--	PRJNA422008	43622783	0.8948	2017-12-14
SRX3471056	5031_1_0h	leaf	Jack	--	SMV 0h	--	PRJNA422008	41206330	0.8942	2017-12-14
SRX3471057	5031_2_0h	leaf	Jack	--	SMV 0h	--	PRJNA422008	36779898	0.8967	2017-12-14
SRX3471058	JACK_1_24h	leaf	Jack	--	control 24h	--	PRJNA422008	44773254	0.8908	2017-12-14
SRX3471059	JACK_2_24h	leaf	Jack	--	control 24h	--	PRJNA422008	48175970	0.8976	2017-12-14
SRX3471060	JACK_1_12h	leaf	Jack	--	control 12h	--	PRJNA422008	42715376	0.8857	2017-12-14
SRX3471061	JACK_2_12h	leaf	Jack	--	control 12h	--	PRJNA422008	46247729	0.886	2017-12-14
SRX3471062	JACK_1_0h	leaf	Jack	--	control 0h	--	PRJNA422008	38145630	0.8896	2017-12-14
SRX3471063	JACK_2_0h	leaf	Jack	--	control 0h	--	PRJNA422008	38323562	0.8748	2017-12-14
SRX3646140	C08_Salt_Transcriptome_Leaf_4h_r1	leaf	C08	--	0.9% NaCl 4h	32227253;29508916	PRJNA432861	20964416	0.8988	2018-04-15
SRX3646141	C08_Salt_Transcriptome_Leaf_2h_r3	leaf	C08	--	0.9% NaCl 2h	32227253;29508916	PRJNA432861	17451264	0.8702	2018-04-15
SRX3646142	C08_Salt_Transcriptome_Leaf_1h_r1	leaf	C08	--	0.9% NaCl 1h	32227253;29508916	PRJNA432861	16122296	0.8922	2018-04-15
SRX3646143	C08_Salt_Transcriptome_Leaf_0h_r3	leaf	C08	--	Control	32227253;29508916	PRJNA432861	18001619	0.9037	2018-04-15
SRX3646144	C08_Salt_Transcriptome_Leaf_0h_r2	leaf	C08	--	Control	32227253;29508916	PRJNA432861	19564145	0.9029	2018-04-15
SRX3646145	C08_Salt_Transcriptome_Leaf_0h_r1	leaf	C08	--	Control	32227253;29508916	PRJNA432861	20008850	0.9011	2018-04-15
SRX3646146	C08_Salt_Transcriptome_Leaf_2h_r2	leaf	C08	--	0.9% NaCl 2h	32227253;29508916	PRJNA432861	19738822	0.8887	2018-04-15
SRX3646147	C08_Salt_Transcriptome_Leaf_2h_r1	leaf	C08	--	0.9% NaCl 2h	32227253;29508916	PRJNA432861	21214140	0.8967	2018-04-15
SRX3646148	C08_Salt_Transcriptome_Leaf_1h_r3	leaf	C08	--	0.9% NaCl 1h	32227253;29508916	PRJNA432861	22119732	0.9018	2018-04-15
SRX3646149	C08_Salt_Transcriptome_Leaf_1h_r2	leaf	C08	--	0.9% NaCl 1h	32227253;29508916	PRJNA432861	18970500	0.9081	2018-04-15
SRX3646152	C08_Salt_Transcriptome_Leaf_48h_r3	leaf	C08	--	0.9% NaCl 48h	32227253;29508916	PRJNA432861	22006583	0.9272	2018-04-15
SRX3646153	C08_Salt_Transcriptome_Leaf_48h_r2	leaf	C08	--	0.9% NaCl 48h	32227253;29508916	PRJNA432861	20170745	0.9148	2018-04-15
SRX3646154	C08_Salt_Transcriptome_Leaf_48h_r1	leaf	C08	--	0.9% NaCl 48h	32227253;29508916	PRJNA432861	21185614	0.9232	2018-04-15
SRX3646155	C08_Salt_Transcriptome_Leaf_24h_r3	leaf	C08	--	0.9% NaCl 24h	32227253;29508916	PRJNA432861	19958975	0.8995	2018-04-15
SRX3646156	C08_Salt_Transcriptome_Leaf_24h_r2	leaf	C08	--	0.9% NaCl 24h	32227253;29508916	PRJNA432861	18486451	0.9091	2018-04-15
SRX3646157	C08_Salt_Transcriptome_Leaf_24h_r1	leaf	C08	--	0.9% NaCl 24h	32227253;29508916	PRJNA432861	19201514	0.895	2018-04-15
SRX3646158	C08_Salt_Transcriptome_Leaf_4h_r3	leaf	C08	--	0.9% NaCl 4h	32227253;29508916	PRJNA432861	19844180	0.8859	2018-04-15
SRX3646159	C08_Salt_Transcriptome_Leaf_4h_r2	leaf	C08	--	0.9% NaCl 4h	32227253;29508916	PRJNA432861	17410078	0.8979	2018-04-15
SRX367900	1CLDB	leaf	Clark	--	Fe-deficient	--	PRJNA223414	32362117	0.7131	2014-08-15
SRX3729567	SS0903-B2-21-1-2_leaf_R7	leaf	SS0903-B2-21-1-2	--	--	--	PRJNA434625	33585807	0.94	2019-03-28
SRX3729568	YUN_leaf_R7_3	leaf	SS0903-B2-21-1-2	--	--	--	PRJNA434625	47576372	0.9387	2019-03-28
SRX3729569	Daewonkong_leaf_R7_1	leaf	Daewonkong	--	--	--	PRJNA434625	40826458	0.8656	2019-03-28
SRX3729570	Daewonkong_leaf_R7_2	leaf	Daewonkong	--	--	--	PRJNA434625	37045227	0.8298	2019-03-28
SRX3729571	Daewonkong_leaf_R7	leaf	Daewonkong	--	--	--	PRJNA434625	39816972	0.8382	2019-03-28
SRX3729572	YUN_leaf_R7_1	leaf	SS0903-B2-21-1-2	--	--	--	PRJNA434625	41216685	0.9432	2019-03-28
SRX3755830	heinong51	leaf	heinong51	--	--	--	PRJNA435889	101618848	0.8578	2020-02-26
SRX3755831	suinong37	leaf	suinong37	--	--	--	PRJNA435899	104662352	0.8789	2020-02-26
SRX3755982	KEvsKEW	leaf	--	--	--	29776333	PRJNA436627	278	0.982	2018-03-02
SRX3755983	JLvsJLW	leaf	--	--	--	29776333	PRJNA436627	215	0.9814	2018-03-02
SRX3755984	JLvsKE	leaf	--	--	--	29776333	PRJNA436627	399	0.9474	2018-03-02
SRX3755985	JLWvsKEW	leaf	--	--	--	29776333	PRJNA436627	2111	0.9758	2018-03-02
SRX391665	1CLDA	leaf	Clark	--	Fe-deficient	--	PRJNA223414	28776026	0.6992	2014-08-15
SRX3923422	Xu_Heat_2	leaf	Williams 82	--	heat*	30099610	PRJNA449574	30837833	0.9544	2020-05-01
SRX3923423	Xu_Heat_3	leaf	Williams 82	--	heat*	30099610	PRJNA449574	23834583	0.9551	2020-05-01
SRX3923424	Xu_Drought_4	leaf	Williams 82	--	drought*	30099610	PRJNA449574	21572233	0.9095	2020-05-01
SRX3923425	Xu_Heat_1	leaf	Williams 82	--	heat*	30099610	PRJNA449574	36513150	0.955	2020-05-01
SRX3923426	Xu_DH_3	leaf	Williams 82	--	heat and drought*	30099610	PRJNA449574	26972375	0.9522	2020-05-01
SRX3923427	Xu_DH_4	leaf	Williams 82	--	heat and drought*	30099610	PRJNA449574	36370348	0.9528	2020-05-01
SRX3923428	Xu_Drought_2	leaf	Williams 82	--	drought*	30099610	PRJNA449574	27065347	0.9396	2020-05-01
SRX3923429	Xu_Drought_5	leaf	Williams 82	--	drought*	30099610	PRJNA449574	28175189	0.9428	2020-05-01
SRX3923430	CK_1	leaf	Williams 82	--	control	30099610	PRJNA449574	22839376	0.8795	2020-05-01
SRX3923431	Xu_CK_3	leaf	Williams 82	--	control	30099610	PRJNA449574	25678153	0.8833	2020-05-01
SRX3923432	Xu_CK_4	leaf	Williams 82	--	control	30099610	PRJNA449574	27662685	0.9332	2020-05-01
SRX3923433	Xu_DH_1	leaf	Williams 82	--	heat and drought*	30099610	PRJNA449574	36370348	0.9528	2020-05-01
SRX4145713	Williams82_1	leaf	Williams 82	wild type	--	32415514	PRJNA473301	55622195	0.668	2019-06-28
SRX4145714	Gmdtm1-1_3	leaf	Williams 82	Gmdtm1-1*	--	32415514	PRJNA473301	49946400	0.5875	2019-06-28
SRX4145715	Gmdtm1-1_2	leaf	Williams 82	Gmdtm1-1*	--	32415514	PRJNA473301	51441600	0.596	2019-06-28
SRX4145716	Gmdtm1-1_1	leaf	Williams 82	Gmdtm1-1*	--	32415514	PRJNA473301	45805591	0.6574	2019-06-28
SRX4145717	Williams82_3	leaf	Williams 82	wild type	--	32415514	PRJNA473301	48675375	0.673	2019-06-28
SRX4145718	Williams82_2	leaf	Williams 82	wild type	--	32415514	PRJNA473301	56461607	0.6685	2019-06-28
SRX4326283	6HR1C	leaf	IA3027RA1	--	6 Hours Rag1 Control	--	PRJNA478017	65148886	0.8276	2019-07-26
SRX4326284	12HR1A	leaf	IA3027RA1	--	12 Hours Rag1 Aphid Treated	--	PRJNA478017	59252193	0.8354	2019-07-26
SRX4326285	12HR1R2A	leaf	IA3027RA12	--	12 Hours Rag1Rag2 Aphid Treated	--	PRJNA478017	59992832	0.8364	2019-07-26
SRX4326286	12HR1C	leaf	IA3027RA1	--	12 Hours Rag1 Control	--	PRJNA478017	65900459	0.8327	2019-07-26
SRX4326287	12HR1R2C	leaf	IA3027RA12	--	12 Hours Rag1Rag2 Control	--	PRJNA478017	70191433	0.8336	2019-07-26
SRX4326288	6HR1A	leaf	IA3027RA1	--	6 Hours Rag1 Aphid Treated	--	PRJNA478017	60922498	0.829	2019-07-26
SRX4326289	6HR1R2A	leaf	IA3027RA12	--	6 Hours Rag1Rag2 Aphid Treated	--	PRJNA478017	61437155	0.8318	2019-07-26
SRX4326290	6HR1R2C	leaf	IA3027RA12	--	6 Hours Rag1Rag2 Control	--	PRJNA478017	59614894	0.8251	2019-07-26
SRX4326291	12HR2A	leaf	IA3027RA2	--	12 Hours Rag2 Aphid Treated	--	PRJNA478017	60307738	0.8347	2019-07-26
SRX4326292	12HR2C	leaf	IA3027RA2	--	12 Hours Rag2 Control	--	PRJNA478017	61257587	0.8345	2019-07-26
SRX4326293	12HSA	leaf	IA3027	--	12 Hours Susceptible Aphid Treated	--	PRJNA478017	64287502	0.8383	2019-07-26
SRX4326294	12HSC	leaf	IA3027	--	12 Hours Susceptible Control	--	PRJNA478017	56951169	0.8366	2019-07-26
SRX4326295	6HSA	leaf	IA3027	--	6 Hours Susceptible Aphid Treated	--	PRJNA478017	61020273	0.8309	2019-07-26
SRX4326296	6HSC	leaf	IA3027	--	6 Hours Susceptible Control	--	PRJNA478017	61955631	0.8283	2019-07-26
SRX4326297	6HR2A	leaf	IA3027RA2	--	6 Hours Rag2 Aphid Treated	--	PRJNA478017	63367763	0.8288	2019-07-26
SRX4326298	6HR2C	leaf	IA3027RA2	--	6 Hours Rag2 Control	--	PRJNA478017	65600582	0.8241	2019-07-26
SRX448711	1CLSA	leaf	Clark	--	Fe-sufficient	--	PRJNA223414	31359767	0.7197	2014-08-15
SRX448712	1CLSB	leaf	Clark	--	Fe-sufficient	--	PRJNA223414	30995579	0.726	2014-08-15
SRX448715	6CLDA	leaf	Clark	--	Fe-deficient	--	PRJNA223414	30411971	0.7221	2014-08-15
SRX448716	6CLDB	leaf	Clark	--	Fe-deficient	--	PRJNA223414	23730248	0.6534	2014-08-15
SRX448717	6CLSA	leaf	Clark	--	Fe-sufficient	--	PRJNA223414	26958036	0.7179	2014-08-15
SRX448718	6CLSB	leaf	Clark	--	Fe-sufficient	--	PRJNA223414	25997385	0.7314	2014-08-15
SRX4652230	Gly_HP_leave1	leaf	Williams 82	--	control	--	PRJNA489734	23948229	0.9591	2020-10-07
SRX4652231	Gly_HP_leave2	leaf	Williams 82	--	control	--	PRJNA489734	23949620	0.9621	2020-10-07
SRX4652232	Gly_HP_leave3	leaf	Williams 82	--	control	--	PRJNA489734	23952282	0.9607	2020-10-07
SRX4652233	Gly_LP_leave1	leaf	Williams 82	--	low phosphate	--	PRJNA489734	23912999	0.9593	2020-10-07
SRX4652234	Gly_LP_leave2	leaf	Williams 82	--	low phosphate	--	PRJNA489734	23946330	0.9556	2020-10-07
SRX4652235	Gly_LP_leave3	leaf	Williams 82	--	low phosphate	--	PRJNA489734	24126717	0.745	2020-10-07
SRX5246927	Soybean_Imidacloprid_Spider_mite_biological_replicate_3	leaf	S15-L5	--	Imidacloprid + Tetranychus cinnabarinus	30759791	PRJNA515005	11986334	0.9004	2019-02-12
SRX5246928	Soybean_Spider_mite_biological_replicate_1	leaf	S15-L5	--	Tetranychus cinnabarinus	30759791	PRJNA515005	11908371	0.8968	2019-02-12
SRX5246929	Soybean_Spider_mite_biological_replicate_2	leaf	S15-L5	--	Tetranychus cinnabarinus	30759791	PRJNA515005	12064959	0.9002	2019-02-12
SRX5246930	Soybean_Spider_mite_biological_replicate_3	leaf	S15-L5	--	Tetranychus cinnabarinus	30759791	PRJNA515005	8571976	0.9012	2019-02-12
SRX5246931	Soybean_Thiamethoxam_Spider_mite_biological_replicate_2	leaf	S15-L5	--	Thiamethoxam + Tetranychus cinnabarinus	30759791	PRJNA515005	10458259	0.9002	2019-02-12
SRX5246932	Soybean_Thiamethoxam_Spider_mite_biological_replicate_3	leaf	S15-L5	--	Thiamethoxam + Tetranychus cinnabarinus	30759791	PRJNA515005	6443537	0.897	2019-02-12
SRX5246933	Soybean_Imidacloprid_Spider_mite_biological_replicate_1	leaf	S15-L5	--	Imidacloprid + Tetranychus cinnabarinus	30759791	PRJNA515005	10904259	0.8944	2019-02-12
SRX5246934	Soybean_Imidacloprid_Spider_mite_biological_replicate_2	leaf	S15-L5	--	Imidacloprid + Tetranychus cinnabarinus	30759791	PRJNA515005	14052203	0.8979	2019-02-12
SRX5246935	Soybean_Imidacloprid_biological_replicate_3	leaf	S15-L5	--	Imidacloprid	30759791	PRJNA515005	11744041	0.8993	2019-02-12
SRX5246936	Soybean_Thiamethoxam_Spider_mite_biological_replicate_1	leaf	S15-L5	--	Thiamethoxam + Tetranychus cinnabarinus	30759791	PRJNA515005	8839982	0.8944	2019-02-12
SRX5246937	Soybean_Imidacloprid_biological_replicate_1	leaf	S15-L5	--	Imidacloprid	30759791	PRJNA515005	13236467	0.8974	2019-02-12
SRX5246938	Soybean_Imidacloprid_biological_replicate_2	leaf	S15-L5	--	Imidacloprid	30759791	PRJNA515005	14204768	0.8915	2019-02-12
SRX5246939	Soybean_Thiamethoxam_biological_replicate_2	leaf	S15-L5	--	Thiamethoxam	30759791	PRJNA515005	9028689	0.9008	2019-02-12
SRX5246940	Soybean_Thiamethoxam_biological_replicate_3	leaf	S15-L5	--	Thiamethoxam	30759791	PRJNA515005	14840929	0.9009	2019-02-12
SRX5246941	Soybean_control_biological_replicate_3	leaf	S15-L5	--	Control	30759791	PRJNA515005	9674758	0.9007	2019-02-12
SRX5246942	Soybean_Thiamethoxam_biological_replicate_1	leaf	S15-L5	--	Thiamethoxam	30759791	PRJNA515005	9601992	0.8982	2019-02-12
SRX5246943	Soybean_control_biological_replicate_1	leaf	S15-L5	--	Control	30759791	PRJNA515005	12494510	0.9432	2019-02-12
SRX5246944	Soybean_control_biological_replicate_2	leaf	S15-L5	--	Control	30759791	PRJNA515005	9426129	0.8997	2019-02-12
SRX5635781	4A_50 biotype 2_ 15 biotype1_Day1	leaf	LD12-15838R	--	soybean aphid	31182145	PRJNA530958	26008870	0.7277	2019-04-26
SRX5635782	1C_No Inducer_ 15 biotype1_Day11	leaf	LD12-15838R	--	soybean aphid	31182145	PRJNA530958	26191613	0.7588	2019-04-26
SRX5635783	5C_No Inducer_ 15 biotype1_Day11	leaf	LD12-15813Ra	--	soybean aphid	31182145	PRJNA530958	26274980	0.7774	2019-04-26
SRX5635784	4C_50 biotype 2_ 15 biotype1_Day11	leaf	LD12-15838R	--	soybean aphid	31182145	PRJNA530958	27213494	0.7164	2019-04-26
SRX5635785	11C_Control_ Susceptible_Day11	leaf	LD12-15838R	--	control	31182145	PRJNA530958	27576285	0.7684	2019-04-26
SRX5635786	11A_Control_ Susceptible_Day1	leaf	LD12-15838R	--	control	31182145	PRJNA530958	25252863	0.7443	2019-04-26
SRX5635787	12C_Control_ Resistant_Day11	leaf	LD12-15813Ra	--	control	31182145	PRJNA530958	27852647	0.7835	2019-04-26
SRX5635788	12A_Control_ Resistant_Day1	leaf	LD12-15813Ra	--	control	31182145	PRJNA530958	26009250	0.7448	2019-04-26
SRX5635789	8C_50 biotype 2_ 15 biotype1_Day11	leaf	LD12-15813Ra	--	soybean aphid	31182145	PRJNA530958	27730834	0.7643	2019-04-26
SRX5635790	8A_50 biotype 2_ 15 biotype1_Day1	leaf	LD12-15813Ra	--	soybean aphid	31182145	PRJNA530958	26424818	0.7365	2019-04-26
SRX5893319	Fe_T1Rec_L_c	leaf	PI548533	--	24 hours -Fe, 48 hours +Fe	31655948	PRJNA544698	13749382	0.8452	2019-06-03
SRX5893320	Pi_T2_L_b	leaf	PI548533	--	24 hours +Pi, 48 hours +Pi, 24 hours -Pi	31655948	PRJNA544698	20373679	0.8407	2019-06-04
SRX5893321	Pi_T2_L_c	leaf	PI548533	--	24 hours +Pi, 48 hours +Pi, 24 hours -Pi	31655948	PRJNA544698	18141071	0.8553	2019-06-04
SRX5893322	Fe_T1T2_L_a	leaf	PI548533	--	24 hours -Fe, 48 hours +Fe, 24 hours -Fe	31655948	PRJNA544698	13854854	0.8451	2019-06-04
SRX5893323	Pi_T1Rec_L_c	leaf	PI548533	--	24 hours -Pi, 48 hours +Pi	31655948	PRJNA544698	11227751	0.8394	2019-06-04
SRX5893332	Fe_T2_L_b	leaf	PI548533	--	24 hours +Fe, 48 hours +Fe, 24 hours -Fe	31655948	PRJNA544698	16600640	0.8408	2019-06-04
SRX5893333	Fe_T2_L_c	leaf	PI548533	--	24 hours +Fe, 48 hours +Fe, 24 hours -Fe	31655948	PRJNA544698	22776459	0.8411	2019-06-04
SRX5893336	Pi_T1Rec_L_a	leaf	PI548533	--	24 hours -Pi, 48 hours +Pi	31655948	PRJNA544698	15420654	0.8361	2019-06-04
SRX5893338	C_T1_L_b	leaf	PI548533	--	24 hours +Fe,+Pi	31655948	PRJNA544698	16522479	0.8432	2019-06-04
SRX5893339	C_T1_L_a	leaf	PI548533	--	24 hours +Fe,+Pi	31655948	PRJNA544698	15078689	0.8414	2019-06-04
SRX5893351	Pi_T1_L_c	leaf	PI548533	--	24 hours -Pi	31655948	PRJNA544698	16783812	0.8274	2019-06-04
SRX5893354	Pi_T1_L_b	leaf	PI548533	--	24 hours -Pi	31655948	PRJNA544698	19470848	0.8258	2019-06-04
SRX5893355	Pi_T1_L_a	leaf	PI548533	--	24 hours -Pi	31655948	PRJNA544698	14895709	0.8412	2019-06-04
SRX5893356	Fe_T1_L_a	leaf	PI548533	--	24 hours -Fe	31655948	PRJNA544698	13339583	0.8198	2019-06-04
SRX5893360	Pi_T1T2_L_b	leaf	PI548533	--	24 hours -Pi, 48 hours +Pi, 24 hours -Pi	31655948	PRJNA544698	19640026	0.8482	2019-06-04
SRX5893361	Pi_T1T2_L_a	leaf	PI548533	--	24 hours -Pi, 48 hours +Pi, 24 hours -Pi	31655948	PRJNA544698	18224272	0.8509	2019-06-04
SRX5893362	C_T2_L_c	leaf	PI548533	--	24 hours +Fe+Pi, 48 hours +Fe+Pi, 24 hours +Fe+Pi	31655948	PRJNA544698	14287131	0.8237	2019-06-04
SRX5893363	C_T2_L_b	leaf	PI548533	--	24 hours +Fe+Pi, 48 hours +Fe+Pi, 24 hours +Fe+Pi	31655948	PRJNA544698	15017387	0.8343	2019-06-04
SRX5893366	C_T1Rec_L_a	leaf	PI548533	--	24 hours +Fe+Pi, 48 hours +Fe+Pi	31655948	PRJNA544698	13597275	0.8347	2019-06-04
SRX5893367	C_T1_L_c	leaf	PI548533	--	24 hours +Fe,+Pi	31655948	PRJNA544698	16323378	0.8414	2019-06-04
SRX5893368	C_T2_L_a	leaf	PI548533	--	24 hours +Fe+Pi, 48 hours +Fe+Pi, 24 hours +Fe+Pi	31655948	PRJNA544698	13417078	0.8479	2019-06-04
SRX5893369	C_T1Rec_L_c	leaf	PI548533	--	24 hours +Fe+Pi, 48 hours +Fe+Pi	31655948	PRJNA544698	11847859	0.8423	2019-06-04
SRX5893370	Fe_T1Rec_L_a	leaf	PI548533	--	24 hours -Fe, 48 hours +Fe	31655948	PRJNA544698	14487096	0.8404	2019-06-04
SRX5893371	Pi_T2_L_a	leaf	PI548533	--	24 hours +Pi, 48 hours +Pi, 24 hours -Pi	31655948	PRJNA544698	16973151	0.8441	2019-06-04
SRX5893372	Fe_T1Rec_L_b	leaf	PI548533	--	24 hours -Fe, 48 hours +Fe	31655948	PRJNA544698	11358703	0.8345	2019-06-04
SRX5893374	Fe_T1_L_b	leaf	PI548533	--	24 hours -Fe	31655948	PRJNA544698	14874317	0.8173	2019-05-29
SRX5893375	Pi_T1T2_L_c	leaf	PI548533	--	24 hours -Pi, 48 hours +Pi, 24 hours -Pi	31655948	PRJNA544698	10863575	0.8288	2019-06-04
SRX5893376	Fe_T1_L_c	leaf	PI548533	--	24 hours -Fe	31655948	PRJNA544698	16749546	0.8249	2019-06-04
SRX5893378	Fe_T1T2_L_b	leaf	PI548533	--	24 hours -Fe, 48 hours +Fe, 24 hours -Fe	31655948	PRJNA544698	15103996	0.8453	2019-06-04
SRX5893379	Pi_T1Rec_L_b	leaf	PI548533	--	24 hours -Pi, 48 hours +Pi	31655948	PRJNA544698	18082763	0.8393	2019-06-04
SRX5893380	Fe_T1T2_L_c	leaf	PI548533	--	24 hours -Fe, 48 hours +Fe, 24 hours -Fe	31655948	PRJNA544698	14267892	0.8428	2019-06-04
SRX6102091	soybean leaf mRNA rep1	leaf	Huaxia3	--	--	31719152	PRJNA550139	30375373	0.9175	2019-11-08
SRX6102092	soybean leaf mRNA rep2	leaf	Huaxia3	--	--	31719152	PRJNA550139	31131581	0.9255	2019-11-08
SRX6922600	SUB_CT_L_1	leaf	Williams 82	--	control*	--	PRJNA574626	14150762	0.6177	2020-06-09
SRX6922601	SUB_CT_L_2	leaf	Williams 82	--	control*	--	PRJNA574626	27968457	0.7069	2020-06-09
SRX6922602	SUB_3D_L_2	leaf	Williams 82	--	3d submergence*	--	PRJNA574626	29214572	0.685	2020-06-09
SRX6922603	SUB_3D_L_3	leaf	Williams 82	--	3d submergence*	--	PRJNA574626	25980690	0.783	2020-06-09
SRX6922604	DRO_REC_L_3	leaf	Williams 82	--	6d drought 1d recovery*	--	PRJNA574626	15086201	0.643	2020-06-09
SRX6922613	SUB_1D_L_3	leaf	Williams 82	--	1d submergence*	--	PRJNA574626	34423868	0.5996	2020-06-09
SRX6922618	SUB_2D_L_1	leaf	Williams 82	--	2d submergence*	--	PRJNA574626	22928711	0.6353	2020-06-09
SRX6922619	SUB_2D_L_2	leaf	Williams 82	--	2d submergence*	--	PRJNA574626	26706851	0.7085	2020-06-09
SRX6922620	SUB_2D_L_3	leaf	Williams 82	--	2d submergence*	--	PRJNA574626	28777916	0.661	2020-06-09
SRX6922621	SUB_3D_L_1	leaf	Williams 82	--	3d submergence*	--	PRJNA574626	27244701	0.7919	2020-06-09
SRX6922622	SUB_REC_L_1	leaf	Williams 82	--	3d submergence 1d recovery*	--	PRJNA574626	30510074	0.6795	2020-06-09
SRX6922623	SUB_REC_L_2	leaf	Williams 82	--	3d submergence 1d recovery*	--	PRJNA574626	29973689	0.6822	2020-06-09
SRX6922624	SUB_REC_L_3	leaf	Williams 82	--	3d submergence 1d recovery*	--	PRJNA574626	32164668	0.678	2020-06-09
SRX6922630	SUB_CT_L_3	leaf	Williams 82	--	Submergence control*	--	PRJNA574626	37862565	0.5932	2020-06-09
SRX6922641	SUB_1D_L_1	leaf	Williams 82	--	1d submergence*	--	PRJNA574626	31331388	0.6869	2020-06-09
SRX6922642	DRO_CT_L_1	leaf	Williams 82	--	drought control*	--	PRJNA574626	32469979	0.6717	2020-06-09
SRX6922643	DRO_CT_L_2	leaf	Williams 82	--	drought control*	--	PRJNA574626	32823842	0.66	2020-06-09
SRX6922644	DRO_CT_L_3	leaf	Williams 82	--	drought control*	--	PRJNA574626	34596946	0.7069	2020-06-09
SRX6922645	DRO_5D_L_1	leaf	Williams 82	--	5d drought*	--	PRJNA574626	36216581	0.5611	2020-06-09
SRX6922646	DRO_5D_L_2	leaf	Williams 82	--	5d drought*	--	PRJNA574626	32282314	0.696	2020-06-09
SRX6922647	DRO_5D_L_3	leaf	Williams 82	--	5d drought*	--	PRJNA574626	32201028	0.6282	2020-06-09
SRX6922648	DRO_6D_L_1	leaf	Williams 82	--	6d drought*	--	PRJNA574626	41277649	0.5908	2020-06-09
SRX6922649	DRO_6D_L_2	leaf	Williams 82	--	6d drought*	--	PRJNA574626	32643394	0.7218	2020-06-09
SRX6922650	DRO_6D_L_3	leaf	Williams 82	--	6d drought*	--	PRJNA574626	29474820	0.6908	2020-06-09
SRX6922651	DRO_REC_L_1	leaf	Williams 82	--	6d drought 1d recovery*	--	PRJNA574626	28057264	0.675	2020-06-09
SRX6922652	SUB_1D_L_2	leaf	Williams 82	--	1d submergence*	--	PRJNA574626	32891007	0.5885	2020-06-09
SRX6922653	DRO_REC_L_2	leaf	Williams 82	--	6d drought 1d recovery*	--	PRJNA574626	29100620	0.6066	2020-06-09
SRX6967877	WW1	leaf	suinong26	--	control	33125378	PRJNA576585	26862568	0.9059	2019-10-09
SRX6967878	WW2	leaf	suinong26	--	control	33125378	PRJNA576585	26854581	0.8877	2019-10-09
SRX6967879	WW3	leaf	suinong26	--	control	33125378	PRJNA576585	31950081	0.8932	2019-10-09
SRX7070801	SUB6461903	leaf	suinong14	--	--	32719700	PRJNA579398	23250462	0.9236	2020-06-26
SRX7070827	SUB6481056	leaf	suinong14	--	--	32719700	PRJNA579398	50967623	0.8976	2020-06-26
SRX7077744	SUB6480991	leaf	suinong14	--	--	32719700	PRJNA579398	98711540	0.8846	2020-06-26
SRX7083119	SUB6461903	leaf	suinong14	--	--	32719700	PRJNA579398	100985646	0.8946	2020-06-26
SRX7083125	SUB6461903	leaf	suinong14	--	--	32719700	PRJNA579398	96045534	0.8797	2020-06-26
SRX7083132	SUB6461903	leaf	suinong14	--	--	32719700	PRJNA579398	94812951	0.8766	2020-06-26
SRX7083133	SUB6501478	leaf	suinong14	--	--	32719700	PRJNA579398	26962126	0.885	2020-06-26
SRX7083334	SUB6461903	leaf	suinong14	--	--	32719700	PRJNA579398	87836860	0.9038	2020-06-26
SRX7083335	SUB6501478	leaf	suinong14	--	--	32719700	PRJNA579398	99317244	0.8989	2020-06-26
SRX7083336	SUB6481056	leaf	suinong14	--	--	32719700	PRJNA579398	96835861	0.9001	2020-06-26
SRX7083337	SUB6480991	leaf	suinong14	--	--	32719700	PRJNA579398	95731820	0.9017	2020-06-26
SRX7083338	SUB6499766	leaf	suinong14	--	--	32719700	PRJNA579398	91970827	0.9016	2020-06-26
SRX7083339	SUB6499547	leaf	suinong14	--	--	32719700	PRJNA579398	88821732	0.8881	2020-06-26
SRX7083340	SUB6502057	leaf	suinong14	--	--	32719700	PRJNA579398	92497144	0.9001	2020-06-26
SRX7090208	SUB6461903	leaf	suinong14	--	--	32719700	PRJNA579398	48059926	0.8946	2020-06-26
SRX7090209	SUB6461903	leaf	suinong14	--	--	32719700	PRJNA579398	89038711	0.8985	2020-06-26
SRX7090210	SUB6501478	leaf	suinong14	--	--	32719700	PRJNA579398	92799069	0.8782	2020-06-26
SRX7090211	SUB6481056	leaf	suinong14	--	--	32719700	PRJNA579398	88886185	0.8831	2020-06-26
SRX7090212	SUB6480991	leaf	suinong14	--	--	32719700	PRJNA579398	92668407	0.8873	2020-06-26
SRX7090213	SUB6499766	leaf	suinong14	--	--	32719700	PRJNA579398	94773043	0.904	2020-06-26
SRX7090214	SUB6499547	leaf	suinong14	--	--	32719700	PRJNA579398	92782899	0.9041	2020-06-26
SRX7090215	SUB6502057	leaf	suinong14	--	--	32719700	PRJNA579398	101559220	0.906	2020-06-26
SRX7090216	SUB6502208	leaf	suinong14	--	--	32719700	PRJNA579398	92194257	0.9027	2020-06-26
SRX7205053	LBC1	leaf	Bragg	wild type	nodC-*	33386621	PRJNA591309	13682741	0.6897	2020-12-23
SRX7205054	LBC2	leaf	Bragg	wild type	nodC-*	33386621	PRJNA591309	15208954	0.7005	2020-12-23
SRX7205055	LBU1	leaf	Bragg	wild type	USDA110	33386621	PRJNA591309	12668253	0.6829	2020-12-23
SRX7205056	LBU2	leaf	Bragg	wild type	USDA110	33386621	PRJNA591309	17087660	0.6892	2020-12-23
SRX7205057	L382U1	leaf	Bragg	nts382*	USDA110	33386621	PRJNA591309	14321558	0.713	2020-12-23
SRX7205058	L382U2	leaf	Bragg	nts382*	USDA110	33386621	PRJNA591309	14335574	0.6696	2020-12-23
SRX7205059	L1007U1	leaf	Bragg	nts1007*	USDA110	33386621	PRJNA591309	14625984	0.6807	2020-12-23
SRX7205060	L1007U2	leaf	Bragg	nts1007*	USDA110	33386621	PRJNA591309	15347536	0.6669	2020-12-23
SRX7394395	LT_123	leaf	kenfeng16	--	--	--	PRJNA596048	573	1	2020-02-16
SRX7701696	PA1	leaf	NIL-J	--	--	32256507	PRJNA605480	28537926	0.8535	2020-02-13
SRX7701697	PA2	leaf	NIL-J	--	--	32256507	PRJNA605480	27741365	0.8576	2020-02-13
SRX7701698	PA3	leaf	NIL-J	--	--	32256507	PRJNA605480	26296009	0.8651	2020-02-13
SRX7701699	PG1	leaf	NIL-j	--	--	32256507	PRJNA605480	32489417	0.8633	2020-02-13
SRX7701700	PG2	leaf	NIL-j	--	--	32256507	PRJNA605480	26139648	0.857	2020-02-13
SRX7701701	PG3	leaf	NIL-j	--	--	32256507	PRJNA605480	27906144	0.8538	2020-02-13
SRX7897838	SB1	leaf	--	--	control	--	PRJNA612048	26446203	0.9378	2020-12-01
SRX7897839	SB2	leaf	--	--	control	--	PRJNA612048	26668249	0.9344	2020-12-01
SRX7897840	SB3	leaf	--	--	control	--	PRJNA612048	24290402	0.9363	2020-12-01
SRX7897841	SB4	leaf	--	--	control	--	PRJNA612048	21426627	0.9371	2020-12-01
SRX7964294	MPL-0-h	leaf	--	--	--	--	PRJNA613577	27890074	0.952	2020-03-21
SRX7964295	MPL-4-h	leaf	--	--	--	--	PRJNA613577	30933397	0.9564	2020-03-21
SRX7964298	MPL-10-h	leaf	--	--	--	--	PRJNA613577	24714131	0.9572	2020-03-21
SRX7964302	WPL-0-h	leaf	--	--	--	--	PRJNA613577	25687592	0.9556	2020-03-21
SRX7964303	WPL-4-h	leaf	--	--	--	--	PRJNA613577	28729200	0.9561	2020-03-21
SRX7964304	WPL-10-h	leaf	--	--	--	--	PRJNA613577	22399005	0.9576	2020-03-21
SRX8026953	GRJ-1_R1.fastq.gz	leaf	BR16	--	mild water deficit*	32478791	PRJNA615913	3725907	0.4986	2020-04-01
SRX8026954	GRJ-2_R1.fastq.gz	leaf	BR16	--	control*	32478791	PRJNA615913	3379800	0.4981	2020-04-01
SRX8026955	GRJ-11_R1.fastq.gz	leaf	Embrapa 48	--	moderate water deficit*	32478791	PRJNA615913	4523934	0.5497	2020-04-01
SRX8026956	GRJ-12_R1.fastq.gz	leaf	Embrapa 48	--	severe water deficit*	32478791	PRJNA615913	3930610	0.5461	2020-04-01
SRX8026961	GRJ-3_R1.fastq.gz	leaf	BR16	--	moderate water deficit*	32478791	PRJNA615913	4167414	0.5495	2020-04-01
SRX8026962	GRJ-4_R1.fastq.gz	leaf	BR16	--	severe water deficit*	32478791	PRJNA615913	4199559	0.5706	2020-04-01
SRX8026967	GRJ-9_R1.fastq.gz	leaf	Embrapa 48	--	control*	32478791	PRJNA615913	4507675	0.5191	2020-04-01
SRX8026968	GRJ-10_R1.fastq.gz	leaf	Embrapa 48	--	mild water deficit*	32478791	PRJNA615913	4041762	0.5443	2020-04-01
SRX8121573	StT_17_R2	leaf	BRS 1001*	--	Herbicide treatment	--	PRJNA625648	21946871	0.9229	2020-04-16
SRX8121574	StT_26_R3	leaf	BRS 1001*	--	Herbicide treatment	--	PRJNA625648	22187615	0.9228	2020-04-16
SRX8121575	SiC_19_R3	leaf	NA 5909 RG*	--	Control	--	PRJNA625648	23949183	0.9125	2020-04-16
SRX8121576	SiT_7_R1	leaf	NA 5909 RG*	--	Herbicide treatment	--	PRJNA625648	25181184	0.9267	2020-04-16
SRX8121577	SiT_16_R2	leaf	NA 5909 RG*	--	Herbicide treatment	--	PRJNA625648	22556229	0.9229	2020-04-16
SRX8121578	SiT_25_R3	leaf	NA 5909 RG*	--	Herbicide treatment	--	PRJNA625648	21815467	0.9061	2020-04-16
SRX8121579	StC_2_R1	leaf	BRS 1001*	--	Control	--	PRJNA625648	27186803	0.9207	2020-04-16
SRX8121580	StC_11_R2	leaf	BRS 1001*	--	Control	--	PRJNA625648	23007658	0.9283	2020-04-16
SRX8121581	StC_20_R3	leaf	BRS 1001*	--	Control	--	PRJNA625648	20992805	0.9076	2020-04-16
SRX8121582	StT_8_R1	leaf	BRS 1001*	--	Herbicide treatment	--	PRJNA625648	23228798	0.9305	2020-04-16
SRX8121583	SiC_1_R1	leaf	NA 5909 RG*	--	Control	--	PRJNA625648	22672083	0.9141	2020-04-16
SRX8121584	SiC_10_R2	leaf	NA 5909 RG*	--	Control	--	PRJNA625648	23023512	0.9252	2020-04-16
SRX8134566	TL1-LF-1	leaf	Tianlong1	--	control	--	PRJNA626031	20572607	0.9196	2020-04-17
SRX8134567	TL1-LF-2	leaf	Tianlong1	--	control	--	PRJNA626031	20166589	0.9195	2020-04-17
SRX8134573	TL1-LF-3	leaf	Tianlong1	--	control	--	PRJNA626031	20466240	0.9219	2020-04-17
SRX8134577	Myb14-lf-1	leaf	Tianlong1	--	treat	--	PRJNA626031	20267673	0.9246	2020-04-17
SRX8134578	Myb14-lf-2	leaf	Tianlong1	--	treat	--	PRJNA626031	20405240	0.9214	2020-04-17
SRX8134579	Myb14-lf-3	leaf	Tianlong1	--	treat	--	PRJNA626031	20122196	0.9223	2020-04-17
SRX8201798	HD12-Wildtype-1	leaf	HD12	wild type	--	--	PRJNA629075	23643727	0.8627	2020-04-29
SRX8201799	HD12-Wildtype-2	leaf	HD12	wild type	--	--	PRJNA629075	23668437	0.8409	2020-04-29
SRX8201800	Gmpg1-mutant-1	leaf	HD12	gmpg1-mutant*	--	--	PRJNA629075	24034514	0.8665	2020-04-29
SRX8201801	Gmpg1-mutant-2	leaf	HD12	gmpg1-mutant*	--	--	PRJNA629075	23937083	0.853	2020-04-29
SRX8476712	CHNA-p	leaf	--	--	--	33198273	PRJNA637168	23691467	0.8428	2020-07-08
SRX8476713	CHBU-p	leaf	--	--	--	33198273	PRJNA637168	22681874	0.7904	2020-07-08
SRX8476714	GAWO-p	leaf	--	--	--	33198273	PRJNA637168	27060378	0.798	2020-07-08
SRX8476715	GAWO-62	leaf	--	--	--	33198273	PRJNA637168	25525868	0.5803	2020-07-08
SRX8476716	CHBU-139	leaf	--	--	--	33198273	PRJNA637168	21760077	0.8045	2020-07-08
SRX8476717	JENA-p	leaf	--	--	--	33198273	PRJNA637168	22721886	0.8495	2020-07-08
SRX8476718	JEBU-p	leaf	--	--	--	33198273	PRJNA637168	26531082	0.8229	2020-07-08
SRX8476719	GYNA-p	leaf	--	--	--	33198273	PRJNA637168	27077730	0.6598	2020-07-08
SRX8476720	GYGI-p	leaf	--	--	--	33198273	PRJNA637168	24939062	0.7386	2020-07-08
SRX8476721	GYGI-106	leaf	--	--	--	33198273	PRJNA637168	21631839	0.7829	2020-07-08
SRX8476722	GYBU-p	leaf	--	--	--	33198273	PRJNA637168	22353530	0.7022	2020-07-08
SRX8476723	GYBU-92	leaf	--	--	--	33198273	PRJNA637168	24562061	0.7989	2020-07-08
SRX8533662	Gmlmm1-1-2	leaf	Williams 82	Gmlmm1-1*	--	32924279	PRJNA637455	26866940	0.8793	2020-08-31
SRX8533663	Gmlmm1-1-3	leaf	Williams 82	Gmlmm1-1*	--	32924279	PRJNA637455	28134950	0.8785	2020-08-31
SRX8533664	Williams 82-1	leaf	Williams 82	wild type	--	32924279	PRJNA637455	28591435	0.8789	2020-08-31
SRX8533665	Williams 82-2	leaf	Williams 82	wild type	--	32924279	PRJNA637455	23009534	0.8705	2020-08-31
SRX8533666	Williams 82-3	leaf	Williams 82	wild type	--	32924279	PRJNA637455	25663221	0.8774	2020-08-31
SRX8533667	Gmlmm1-1-1	leaf	Williams 82	Gmlmm1-1*	--	32924279	PRJNA637455	25689297	0.8838	2020-08-31
SRX9038763	JY47	leaf	Jiyu47	wild type	--	33363574	PRJNA660310	18867257	0.9313	2020-09-01
SRX9038764	JY47	leaf	Jiyu47	wild type	--	33363574	PRJNA660310	17191890	0.9327	2020-09-01
SRX9038765	JY47	leaf	Jiyu47	wild type	--	33363574	PRJNA660310	17872282	0.9306	2020-09-01
SRX9347625	JD-0peg-1	leaf	JD	--	control	33554357	PRJNA670078	22636298	0.9378	2020-10-23
SRX9347626	JD-0peg-2	leaf	JD	--	control	33554357	PRJNA670078	22921352	0.9425	2020-10-23
SRX9347627	LX-10peg-2	leaf	LX	--	10peg	33554357	PRJNA670078	22775217	0.9339	2020-10-23
SRX9347628	LX-10peg-3	leaf	LX	--	10peg	33554357	PRJNA670078	23811812	0.9313	2020-10-23
SRX9347629	W82-0peg-1	leaf	Williams 82	wild type	control	33554357	PRJNA670078	22199399	0.9354	2020-10-23
SRX9347630	W82-0peg-2	leaf	Williams 82	wild type	control	33554357	PRJNA670078	23354870	0.9362	2020-10-23
SRX9347631	W82-0peg-3	leaf	Williams 82	wild type	control	33554357	PRJNA670078	23369973	0.9362	2020-10-23
SRX9347632	W82-10peg-1	leaf	Williams 82	wild type	10peg	33554357	PRJNA670078	47734947	0.4859	2020-10-23
SRX9347633	W82-10peg-2	leaf	Williams 82	wild type	10peg	33554357	PRJNA670078	23326746	0.9404	2020-10-23
SRX9347634	W82-10peg-3	leaf	Williams 82	wild type	10peg	33554357	PRJNA670078	23431332	0.9486	2020-10-23
SRX9347635	JD-0peg-3	leaf	JD	--	control	33554357	PRJNA670078	23290953	0.9411	2020-10-23
SRX9347636	JD-10peg-1	leaf	JD	--	10peg	33554357	PRJNA670078	23795362	0.9322	2020-10-23
SRX9347637	JD-10peg-2	leaf	JD	--	10peg	33554357	PRJNA670078	22704545	0.9348	2020-10-23
SRX9347638	JD-10peg-3	leaf	JD	--	10peg	33554357	PRJNA670078	22985125	0.9362	2020-10-23
SRX9347639	LX-0peg-1	leaf	LX	--	control	33554357	PRJNA670078	23052339	0.9457	2020-10-23
SRX9347640	LX-0peg-2	leaf	LX	--	control	33554357	PRJNA670078	23419612	0.947	2020-10-23
SRX9347641	LX-0peg-3	leaf	LX	--	control	33554357	PRJNA670078	22141714	0.9463	2020-10-23
SRX9347642	LX-10peg-1	leaf	LX	--	10peg	33554357	PRJNA670078	22939098	0.9312	2020-10-23
SRX9720484	WT_leaves2	leaf	--	wild type	--	--	PRJNA687319	24351177	0.8705	2021-01-07
SRX9720485	WT_leaves3	leaf	--	wild type	--	--	PRJNA687319	23849313	0.8735	2021-01-07
SRX9720490	rlsp1_leaves1	leaf	--	rlsp1	--	--	PRJNA687319	25193582	0.8634	2021-01-07
SRX9720491	rlsp1_leaves2	leaf	--	rlsp1	--	--	PRJNA687319	22996730	0.8503	2021-01-07
SRX9720492	rlsp1_leaves3	leaf	--	rlsp1	--	--	PRJNA687319	21827034	0.8564	2021-01-07
SRX9720493	WT_leaves1	leaf	--	wild type	--	--	PRJNA687319	24236871	0.8599	2021-01-07
DRX026632	Root1	root	--	--	--	--	PRJDB3474	3737893	0.7075	2015-08-26
DRX026633	Root2	root	--	--	--	--	PRJDB3474	3461562	0.5857	2015-08-26
DRX026634	Root3	root	--	--	--	--	PRJDB3474	5357961	0.7214	2015-08-26
DRX137674	Root control	root	Williams 82	--	control	--	PRJDB7219	17219931	0.8283	2020-07-17
DRX137675	Root drought treated	root	Williams 82	--	drought treated	--	PRJDB7219	19264260	0.8692	2020-07-17
ERX1668284	AC Colombe 1	root	AC Colombe	--	--	--	PRJEB15247	32118613	0.9145	2016-09-14
ERX1668285	AC Colombe 2	root	AC Colombe	--	--	--	PRJEB15247	20776318	0.9006	2016-09-14
ERX1668286	AC Colombe 3	root	AC Colombe	--	--	--	PRJEB15247	25397822	0.9077	2016-09-14
ERX1668287	AC Glengarry 1	root	AC Glengarry	--	--	--	PRJEB15247	16573048	0.9081	2016-09-14
ERX1668288	AC Glengarry 2	root	AC Glengarry	--	--	--	PRJEB15247	24669104	0.9051	2016-09-14
ERX1668289	AC Glengarry 3	root	AC Glengarry	--	--	--	PRJEB15247	35639528	0.9033	2016-09-14
ERX1668290	Conrad 1	root	Conrad	--	--	--	PRJEB15247	21821250	0.9162	2016-09-14
ERX1668291	Conrad 2	root	Conrad	--	--	--	PRJEB15247	25711584	0.9064	2016-09-14
ERX1668292	Conrad 3	root	Conrad	--	--	--	PRJEB15247	20713199	0.9037	2016-09-14
ERX1668293	Pagoda 1	root	Pagoda	--	--	--	PRJEB15247	9910397	0.9018	2016-09-14
ERX1668294	Pagoda 2	root	Pagoda	--	--	--	PRJEB15247	21311017	0.9009	2016-09-14
ERX1668295	Pagoda 3	root	Pagoda	--	--	--	PRJEB15247	20053182	0.9064	2016-09-14
ERX2021892	BR4_hypoxia_28h	root	BR4	--	hypoxia	--	PRJEB20727	4581436	0.8267	2017-11-28
ERX2021893	BR4_hypoxia_30m	root	BR4	--	hypoxia	--	PRJEB20727	4113351	0.7205	2017-11-28
ERX2021894	BR4_hypoxia_4h	root	BR4	--	hypoxia	--	PRJEB20727	3948730	0.8486	2017-11-28
ERX2021895	BR4_normoxia_28h	root	BR4	--	normoxia	--	PRJEB20727	3705072	0.6928	2017-11-28
ERX2021896	BR4_normoxia_30m	root	BR4	--	normoxia	--	PRJEB20727	3496084	0.7816	2017-11-28
ERX2021897	BR4_normoxia_4h	root	BR4	--	normoxia	--	PRJEB20727	4499428	0.7899	2017-11-28
ERX2021898	Embrapa45_hypoxia_28h	root	Embrapa45	--	hypoxia	--	PRJEB20727	4522203	0.8083	2017-11-28
ERX2021899	Embrapa45_hypoxia_30m	root	Embrapa45	--	hypoxia	--	PRJEB20727	4378050	0.8005	2017-11-28
ERX2021900	Embrapa45_hypoxia_4h	root	Embrapa45	--	hypoxia	--	PRJEB20727	5631470	0.7836	2017-11-28
ERX2021901	Embrapa45_normoxia_28h	root	Embrapa45	--	normoxia	--	PRJEB20727	4769898	0.7874	2017-11-28
ERX2021902	Embrapa45_normoxia_30m	root	Embrapa45	--	normoxia	--	PRJEB20727	4168372	0.7663	2017-11-28
ERX2021903	Embrapa45_normoxia_4h	root	Embrapa45	--	normoxia	--	PRJEB20727	4956918	0.7964	2017-11-28
ERX2886682	Control 1	root	Harasoy63	wild type	--	--	PRJEB29567	13389565	0.7938	2019-05-02
ERX2886683	Control 2	root	Harasoy63	wild type	--	--	PRJEB29567	22454365	0.8302	2019-05-02
ERX2886684	Control 3	root	Harasoy63	wild type	--	--	PRJEB29567	15761275	0.8357	2019-05-02
ERX2886685	Control 4	root	Harasoy63	wild type	--	--	PRJEB29567	18983435	0.8425	2019-05-02
ERX2886686	GmMYB176-OE 1	root	Harasoy63	GmMYB176-OE	--	--	PRJEB29567	19556135	0.858	2019-05-02
ERX2886687	GmMYB176-OE 2	root	Harasoy63	GmMYB176-OE	--	--	PRJEB29567	15777590	0.8734	2019-05-02
ERX2886688	GmMYB176-OE 3	root	Harasoy63	GmMYB176-OE	--	--	PRJEB29567	19070654	0.7996	2019-05-02
ERX2886689	GmMYB176-OE 4	root	Harasoy63	GmMYB176-OE	--	--	PRJEB29567	15257415	0.7841	2019-05-02
ERX2886690	GmMYB176-Si 1	root	Harasoy63	GmMYB176-Si	--	--	PRJEB29567	13997019	0.8836	2019-05-02
ERX2886691	GmMYB176-Si 2	root	Harasoy63	GmMYB176-Si	--	--	PRJEB29567	19032775	0.8201	2019-05-02
ERX2886692	GmMYB176-Si 3	root	Harasoy63	GmMYB176-Si	--	--	PRJEB29567	17811575	0.8809	2019-05-02
ERX2886693	GmMYB176-Si 4	root	Harasoy63	GmMYB176-Si	--	--	PRJEB29567	20314253	0.8565	2019-05-02
GSM1123218	Soybean Early Maturation Root Tip-Biological replicate 2	Root Tip	Williams 82	--	--	25963149	PRJNA197251	43010698	0.5582	2015-07-22
GSM1123219	Soybean Early Maturation Root Tip-Biological replicate 3	Root Tip	Williams 82	--	--	25963149	PRJNA197251	51894505	0.5637	2015-07-22
GSM1213430	targets	root	--	--	--	--	PRJNA215930	8913111	0.8536	2013-12-20
GSM1377923	Co0hrR1	root	Williams 82	--	Control 0 hr	25362847	PRJNA246058	10150369	0.9136	2015-07-22
GSM1377924	Co0hrR2	root	Williams 82	--	Control 0 hr	25362847	PRJNA246058	11849953	0.9083	2015-07-22
GSM1377925	Co0hrR3	root	Williams 82	--	Control 0 hr	25362847	PRJNA246058	11272789	0.9296	2015-07-22
GSM1377926	De1hrR1	root	Williams 82	--	Dehydration stress 1 hr	25362847	PRJNA246058	6875669	0.9279	2015-07-22
GSM1377927	De1hrR2	root	Williams 82	--	Dehydration stress 1 hr	25362847	PRJNA246058	6744882	0.8689	2015-07-22
GSM1377928	De1hrR3	root	Williams 82	--	Dehydration stress 1 hr	25362847	PRJNA246058	8650675	0.8767	2015-07-22
GSM1377929	De6hrR1	root	Williams 82	--	Dehydration stress 6 hr	25362847	PRJNA246058	11828271	0.9305	2015-07-22
GSM1377930	De6hrR2	root	Williams 82	--	Dehydration stress 6 hr	25362847	PRJNA246058	11355361	0.8906	2015-07-22
GSM1377931	De6hrR3	root	Williams 82	--	Dehydration stress 6 hr	25362847	PRJNA246058	10038099	0.9237	2015-07-22
GSM1377932	De12hrR1	root	Williams 82	--	Dehydration stress 12 hr	25362847	PRJNA246058	9270260	0.9022	2015-07-22
GSM1377933	De12hrR2	root	Williams 82	--	Dehydration stress 12 hr	25362847	PRJNA246058	5555797	0.8812	2015-07-22
GSM1377934	De12hrR3	root	Williams 82	--	Dehydration stress 12 hr	25362847	PRJNA246058	5105827	0.9208	2015-07-22
GSM1377935	Na1hrR1	root	Williams 82	--	Salt stress 1 hr	25362847	PRJNA246058	38214261	0.9176	2015-07-22
GSM1377936	Na1hrR2	root	Williams 82	--	Salt stress 1 hr	25362847	PRJNA246058	9046880	0.9353	2015-07-22
GSM1377937	Na1hrR3	root	Williams 82	--	Salt stress 1 hr	25362847	PRJNA246058	9423474	0.8971	2015-07-22
GSM1377938	Na6hrR1	root	Williams 82	--	Salt stress 6 hr	25362847	PRJNA246058	7445356	0.8777	2015-07-22
GSM1377939	Na6hrR2	root	Williams 82	--	Salt stress 6 hr	25362847	PRJNA246058	5890968	0.8649	2015-07-22
GSM1377940	Na6hrR3	root	Williams 82	--	Salt stress 6 hr	25362847	PRJNA246058	25296306	0.7501	2015-07-22
GSM1377941	Na12hrR1	root	Williams 82	--	Salt stress 12 hr	25362847	PRJNA246058	7481184	0.8551	2015-07-22
GSM1377942	Na12hrR2	root	Williams 82	--	Salt stress 12 hr	25362847	PRJNA246058	14201579	0.9029	2015-07-22
GSM1377943	Na12hrR3	root	Williams 82	--	Salt stress 12 hr	25362847	PRJNA246058	13124265	0.8671	2015-07-22
GSM1576581	GmMZ1	root	Williams 82	--	--	26265761	PRJNA271595	25297034	0.9561	2015-08-24
GSM1576582	GmMZ2	root	Williams 82	--	--	26265761	PRJNA271595	35051278	0.858	2015-08-24
GSM1576583	GmMZ3	root	Williams 82	--	--	26265761	PRJNA271595	27943063	0.9568	2015-08-24
GSM1576584	GmEZ1	root	Williams 82	--	--	26265761	PRJNA271595	36441694	0.9004	2015-08-24
GSM1576585	GmEZ2	root	Williams 82	--	--	26265761	PRJNA271595	29489566	0.9073	2015-08-24
GSM1576586	GmEZ3	root	Williams 82	--	--	26265761	PRJNA271595	30814671	0.9526	2015-08-24
GSM1576587	GmDZ1	root	Williams 82	--	--	26265761	PRJNA271595	29982140	0.9054	2015-08-24
GSM1576588	GmDZ2	root	Williams 82	--	--	26265761	PRJNA271595	29080159	0.9316	2015-08-24
GSM1576589	GmDZ3	root	Williams 82	--	--	26265761	PRJNA271595	31113122	0.935	2015-08-24
GSM2257362	GmPHD6-OE_I	hairy root	KF1	over-expression	--	28874519	PRJNA336056	20808324	0.8425	2018-02-14
GSM2257363	GmPHD6-OE_II	hairy root	KF1	over-expression	--	28874519	PRJNA336056	20071413	0.8452	2018-02-14
GSM2257364	RNAi_I	hairy root	KF1	RNAi	--	28874519	PRJNA336056	20171680	0.8747	2018-02-14
GSM2257365	RNAi_II	hairy root	KF1	RNAi	--	28874519	PRJNA336056	20059991	0.8774	2018-02-14
GSM2257366	K599_I	hairy root	KF1	wild type	--	28874519	PRJNA336056	20100750	0.8605	2018-02-14
GSM2257367	K599_II	hairy root	KF1	wild type	--	28874519	PRJNA336056	20341714	0.8647	2018-02-14
GSM2297698	Mock early	root	Williams 82	--	not infected	28095498;27760122	PRJNA340881	27912996	0.879	2016-08-31
GSM2297699	Mock late	root	Williams 82	--	not infected	28095498;27760122	PRJNA340881	23335979	0.7705	2016-08-31
GSM2297700	Early infection	root	Williams 82	--	--	28095498;27760122	PRJNA340881	34914106	0.8913	2016-08-31
GSM2297701	Late infection	root	Williams 82	--	--	28095498;27760122	PRJNA340881	31571861	0.8536	2016-08-31
GSM2356624	GmSRKP1-rep1	hairy root	williams	GFP-GmSRKP1 over-expression line	--	--	PRJNA349267	27508949	0.8848	2019-10-21
GSM2356625	GmSRKP1-rep2	hairy root	williams	GFP-GmSRKP1 over-expression line	--	--	PRJNA349267	27530907	0.8937	2019-10-21
GSM2356626	GFP	hairy root	williams	GFP (control)	--	--	PRJNA349267	28245097	0.8933	2019-10-21
GSM2480909	GmRootHair1	root hair	Williams 82	--	--	28487476	PRJNA338767	72853456	0.9329	2017-05-11
GSM2480910	GmRootHair2	root hair	Williams 82	--	--	28487476	PRJNA338767	72144086	0.5277	2017-05-11
GSM2480911	GmRootHair3	root hair	Williams 82	--	--	28487476	PRJNA338767	71220382	0.9041	2017-05-11
GSM2698469	GFP-1	hairy root	williams	wild type	--	29233978	PRJNA393573	31816632	0.8464	2018-01-12
GSM2698470	GFP-2	hairy root	williams	wild type	--	29233978	PRJNA393573	29417800	0.8383	2018-01-12
GSM2698471	GFP-3	hairy root	williams	wild type	--	29233978	PRJNA393573	30769753	0.8481	2018-01-12
GSM2698472	AVR3C-1	hairy root	williams	AVR3C-OE*	--	29233978	PRJNA393573	25379491	0.7705	2018-01-12
GSM2698473	AVR3C-2	hairy root	williams	AVR3C-OE*	--	29233978	PRJNA393573	25379491	0.7742	2018-01-12
GSM2698474	AVR3C-3	hairy root	williams	AVR3C-OE*	--	29233978	PRJNA393573	24300342	0.8184	2018-01-12
GSM2698475	SKRP1-1	hairy root	williams	SKRP1-OE*	--	29233978	PRJNA393573	29376056	0.8747	2018-01-12
GSM2698476	SKRP1-2	hairy root	williams	SKRP1-OE*	--	29233978	PRJNA393573	32303696	0.8676	2018-01-12
GSM2698477	SKRP1-3	hairy root	williams	SKRP1-OE*	--	29233978	PRJNA393573	21801601	0.8567	2018-01-12
GSM3039924	Zn sufficient root-rep1	root	Williams 82	--	Zinc+	30536844	PRJNA438169	25323096	0.6898	2019-03-31
GSM3039925	Zn sufficient root-rep2	root	Williams 82	--	Zinc+	30536844	PRJNA438169	20415875	0.7489	2019-03-31
GSM3039926	Zn deficient root-rep1	root	Williams 82	--	Zinc-	30536844	PRJNA438169	21502674	0.6425	2019-03-31
GSM3039927	Zn deficient root-rep2	root	Williams 82	--	Zinc-	30536844	PRJNA438169	23234852	0.7485	2019-03-31
GSM3346370	mRNA 12h-M1	root hair cells	Williams 82	--	--	--	PRJNA486673	41519907	0.8063	2019-09-03
GSM3346371	mRNA 12h-M2	root hair cells	Williams 82	--	--	--	PRJNA486673	37032313	0.7312	2019-09-03
GSM3346372	mRNA 12h-M3	root hair cells	Williams 82	--	--	--	PRJNA486673	36830328	0.8159	2019-09-03
GSM3346373	mRNA 24h-M1	root hair cells	Williams 82	--	--	--	PRJNA486673	43118284	0.8563	2019-09-03
GSM3346374	mRNA 24h-M2	root hair cells	Williams 82	--	--	--	PRJNA486673	44700468	0.8305	2019-09-03
GSM3346375	mRNA 24h-M3	root hair cells	Williams 82	--	--	--	PRJNA486673	25972496	0.8506	2019-09-03
GSM3346376	mRNA 48h-M1	root hair cells	Williams 82	--	--	--	PRJNA486673	45291654	0.8188	2019-09-03
GSM3346377	mRNA 48h-M2	root hair cells	Williams 82	--	--	--	PRJNA486673	54757736	0.7943	2019-09-03
GSM3346378	mRNA 48h-M3	root hair cells	Williams 82	--	--	--	PRJNA486673	39715062	0.9479	2019-09-03
GSM3508924	R46_W43RTO	root	Williams (PI548631)	--	--	31468028	PRJNA509458	83830920	0.9408	2019-09-03
GSM3704502	Sample A1: LpH-Root-YC03-3-rep1	root	Huachun 6	--	pH4.2	31137896	PRJNA530942	22132779	0.9179	2019-06-27
GSM3704503	Sample A2: LpH-Root-YC03-3-rep2	root	Huachun 6	--	pH4.2	31137896	PRJNA530942	22278883	0.9361	2019-06-27
GSM3704504	Sample A3: LpH-Root-YC03-3-rep3	root	Huachun 6	--	pH4.2	31137896	PRJNA530942	22377160	0.9252	2019-06-27
GSM3704505	Sample B1: HpH-Root-YC03-3-rep1	root	Huachun 6	--	pH5.8	31137896	PRJNA530942	22241233	0.9326	2019-06-27
GSM3704506	Sample B2: HpH-Root-YC03-3-rep2	root	Huachun 6	--	pH5.8	31137896	PRJNA530942	22297579	0.9294	2019-06-27
GSM3704507	Sample B3: HpH-Root-YC03-3-rep3	root	Huachun 6	--	pH5.8	31137896	PRJNA530942	22673554	0.9289	2019-06-27
GSM3714644	Root segment above and below emerging nodules, replicate 1	root	Williams 82	--	--	--	PRJNA531615	19201478	0.8372	2019-04-11
GSM3714645	Root segment above and below emerging nodules, replicate 2	root	Williams 82	--	--	--	PRJNA531615	26859871	0.9112	2019-04-11
GSM3714646	Root segment above and below emerging nodules, replicate 3	root	Williams 82	--	--	--	PRJNA531615	31458776	0.9219	2019-04-11
GSM3714650	Root segment above and below mature nodules, replicate 1	root	Williams 82	--	--	--	PRJNA531615	26115589	0.9433	2019-04-11
GSM3714651	Root segment above and below mature nodules, replicate 2	root	Williams 82	--	--	--	PRJNA531615	31029828	0.9453	2019-04-11
GSM3714652	Root segment above and below mature nodules, replicate 3	root	Williams 82	--	--	--	PRJNA531615	20528739	0.9451	2019-04-11
GSM3714653	Emerging lateral roots, replicate 1	lateral root	Williams 82	--	--	--	PRJNA531615	45072115	0.9301	2019-04-11
GSM3714654	Emerging lateral roots, replicate 2	lateral root	Williams 82	--	--	--	PRJNA531615	21361813	0.948	2019-04-11
GSM3714655	Emerging lateral roots, replicate 3	lateral root	Williams 82	--	--	--	PRJNA531615	19186496	0.937	2019-04-11
GSM3714656	Root segment above and below emerging lateral roots, replicate 1	root	Williams 82	--	--	--	PRJNA531615	21311853	0.9244	2019-04-11
GSM3714657	Root segment above and below emerging lateral roots, replicate 2	root	Williams 82	--	--	--	PRJNA531615	27112065	0.9226	2019-04-11
GSM3714658	Root segment above and below emerging lateral roots, replicate 3	root	Williams 82	--	--	--	PRJNA531615	31979294	0.9284	2019-04-11
GSM3714659	Young lateral roots, replicate 1	lateral root	Williams 82	--	--	--	PRJNA531615	22819141	0.9427	2019-04-11
GSM3714660	Young lateral roots, replicate 2	lateral root	Williams 82	--	--	--	PRJNA531615	44183966	0.9397	2019-04-11
GSM3714661	Young lateral roots, replicate 3	lateral root	Williams 82	--	--	--	PRJNA531615	42066122	0.9453	2019-04-11
GSM3714662	Root segment above and below young lateral roots, replicate 1	root	Williams 82	--	--	--	PRJNA531615	31222108	0.9369	2019-04-11
GSM3714663	Root segment above and below young lateral roots, replicate 2	root	Williams 82	--	--	--	PRJNA531615	31669218	0.9287	2019-04-11
GSM3714664	Root segment above and below young lateral roots, replicate 3	root	Williams 82	--	--	--	PRJNA531615	23558335	0.9321	2019-04-11
GSM3732705	TN09-16_noninfected_Rep1 (RNA-seq)	root	TN09-16	--	Mock	32112408	PRJNA534069	43882784	0.3801	2020-02-20
GSM3732706	TN09-16_noninfected_Rep2 (RNA-seq)	root	TN09-16	--	Mock	32112408	PRJNA534069	41319218	0.3346	2020-02-20
GSM3732707	TN09-16_noninfected_Rep3 (RNA-seq)	root	TN09-16	--	Mock	32112408	PRJNA534069	39395801	0.4533	2020-02-20
GSM3732708	TN09-16_infected_Rep1 (RNA-seq)	root	TN09-16	--	Soybean cyst nematode infected root tissue	32112408	PRJNA534069	47145574	0.3263	2020-02-20
GSM3732709	TN09-16_infected_Rep2 (RNA-seq)	root	TN09-16	--	Soybean cyst nematode infected root tissue	32112408	PRJNA534069	44539315	0.4358	2020-02-20
GSM3732710	TN09-16_infected_Rep3 (RNA-seq)	root	TN09-16	--	Soybean cyst nematode infected root tissue	32112408	PRJNA534069	41537469	0.3658	2020-02-20
GSM3732711	TN09-29_noninfected_Rep1 (RNA-seq)	root	TN09-29	--	Mock	32112408	PRJNA534069	40133093	0.2476	2020-02-20
GSM3732712	TN09-29_noninfected_Rep2 (RNA-seq)	root	TN09-29	--	Mock	32112408	PRJNA534069	47871311	0.2772	2020-02-20
GSM3732713	TN09-29_noninfected_Rep3 (RNA-seq)	root	TN09-29	--	Mock	32112408	PRJNA534069	40006537	0.2809	2020-02-20
GSM3732714	TN09-29_infected_Rep1 (RNA-seq)	root	TN09-29	--	Soybean cyst nematode infected root tissue	32112408	PRJNA534069	43276082	0.3295	2020-02-20
GSM3732715	TN09-29_infected_Rep2 (RNA-seq)	root	TN09-29	--	Soybean cyst nematode infected root tissue	32112408	PRJNA534069	41721772	0.3493	2020-02-20
GSM3732716	TN09-29_infected_Rep3 (RNA-seq)	root	TN09-29	--	Soybean cyst nematode infected root tissue	32112408	PRJNA534069	46044198	0.3732	2020-02-20
GSM3813939	HR-W82-H20-1d-1_S1	hairy root	Williams 82	wild type	24hH2O	32209590	PRJNA544432	14991139	0.8877	2020-06-10
GSM3813940	HR-W82-H20-1d-2_S2	hairy root	Williams 82	wild type	24hH2O	32209590	PRJNA544432	15607273	0.8486	2020-06-10
GSM3813941	HR-W82-H20-1d-3_S3	hairy root	Williams 82	wild type	24hH2O	32209590	PRJNA544432	14319899	0.858	2020-06-10
GSM3813943	HR-W82-WGE200x1d-1_S5	hairy root	Williams 82	wild type	24hWGE	32209590	PRJNA544432	12350921	0.8382	2020-06-10
GSM3813944	HR-W82-WGE200x1d-2_S6	hairy root	Williams 82	wild type	24hWGE	32209590	PRJNA544432	15022480	0.8617	2020-06-10
GSM3813945	HR-W82-WGE200x1d-3_S7	hairy root	Williams 82	wild type	24hWGE	32209590	PRJNA544432	14488197	0.8605	2020-06-10
GSM3813946	HR-W82-WGE200x1d-4_S8	hairy root	Williams 82	wild type	24hWGE	32209590	PRJNA544432	14075792	0.8655	2020-06-10
GSM4038723	W82_Root_12dpi_Rep1_RNAseq	root	Williams 82	--	Mock treated root tissue	32491251	PRJNA560864	46010597	0.685	2020-05-23
GSM4038724	W82_Root_12dpi_Rep2_RNAseq	root	Williams 82	--	Mock treated root tissue	32491251	PRJNA560864	49057542	0.7769	2020-05-23
GSM4038725	W82_Root_12dpi_Rep3_RNAseq	root	Williams 82	--	Mock treated root tissue	32491251	PRJNA560864	25781185	0.6841	2020-05-23
GSM4038726	W82_Root_22dpi_Rep1_RNAseq	root	Williams 82	--	Mock treated root tissue	32491251	PRJNA560864	26616087	0.7019	2020-05-23
GSM4038727	W82_Root_22dpi_Rep2_RNAseq	root	Williams 82	--	Mock treated root tissue	32491251	PRJNA560864	76246666	0.7111	2020-05-23
GSM4038728	W82_Root_22dpi_Rep3_RNAseq	root	Williams 82	--	Mock treated root tissue	32491251	PRJNA560864	176790586	0.6774	2020-05-23
GSM4038729	W82_Root_36dpi_Rep1_RNAseq	root	Williams 82	--	Mock treated root tissue	32491251	PRJNA560864	54964394	0.6018	2020-05-23
GSM4038730	W82_Root_36dpi_Rep2_RNAseq	root	Williams 82	--	Mock treated root tissue	32491251	PRJNA560864	24228419	0.6815	2020-05-23
GSM4038731	W82_Root_36dpi_Rep3_RNAseq	root	Williams 82	--	Mock treated root tissue	32491251	PRJNA560864	48544688	0.7145	2020-05-23
GSM721731	Root	root	Williams 82	--	--	--	PRJNA140081	39957021	0.7542	2011-05-17
GSM856142	mRNA-seq of roots	root	Heinong44	--	--	23966636	PRJNA156281	4264320	0.7743	2012-10-31
SRX017401	12HA1_IN_RH	root hair cells	Williams 82	--	--	20408999	PRJNA79597	4881479	0.4377	2010-03-25
SRX017402	12HA1_UN_RH	root hair cells	Williams 82	--	--	20408999	PRJNA79597	5611265	0.4535	2010-03-25
SRX017403	24HA1_IN_RH	root hair cells	Williams 82	--	--	20408999	PRJNA79597	6194059	0.5253	2010-03-25
SRX017404	24HA1_UN_RH	root hair cells	Williams 82	--	--	20408999	PRJNA79597	6826594	0.4933	2010-03-25
SRX017405	48HA1_IN_RH	root hair cells	Williams 82	--	--	20408999	PRJNA79597	5844087	0.5202	2010-03-25
SRX017406	48HA1_Scrip_Root	root	Williams 82	--	--	20408999	PRJNA79597	6652919	0.5423	2010-03-25
SRX017407	48HA1_UN_RH	root hair cells	Williams 82	--	--	20408999	PRJNA79597	6837874	0.56	2010-03-25
SRX017413	Stacey_Root_Tip	root tip	Williams 82	--	--	20408999	PRJNA79597	4697436	0.5858	2010-03-25
SRX017414	Stacey_Root	root	Williams 82	--	--	20408999	PRJNA79597	5686455	0.5801	2010-03-25
SRX1299408	A[CO2]-T0_1	root	Embrapa 48	--	Ambient [CO2] and 0 min of drought stress (control)	--	PRJNA295411	26548767	0.8614	2017-10-17
SRX1299409	A[CO2]-T0_2	root	Embrapa 48	--	Ambient [CO2] and 0 min of drought stress (control)	--	PRJNA295411	26247920	0.8611	2017-10-17
SRX1299410	E[CO2]-T0_1	root	Embrapa 48	--	Elevated [CO2] and 0 min of drought stress (control)	--	PRJNA295411	26318128	0.8696	2017-10-17
SRX1299411	E[CO2]-T0_2	root	Embrapa 48	--	Elevated [CO2] and 0 min of drought stress (control)	--	PRJNA295411	23870953	0.8563	2017-10-17
SRX1299412	A[CO2]-T50_1	root	Embrapa 48	--	Ambient [CO2] and 50 min of drought stress	--	PRJNA295411	27865454	0.8663	2017-10-17
SRX1299417	A[CO2]-T50_2	root	Embrapa 48	--	Ambient [CO2] and 50 min of drought stress	--	PRJNA295411	30687081	0.8292	2017-10-17
SRX1299418	E[CO2]-T50_1	root	Embrapa 48	--	Elevated [CO2] and 50 min of drought stress	--	PRJNA295411	27556027	0.8563	2017-10-17
SRX1299419	E[CO2]-T50_2	root	Embrapa 48	--	Elevated [CO2] and 50 min of drought stress	--	PRJNA295411	25371243	0.865	2017-10-17
SRX1492214	VMS-WW-R1	root	Williams 82	--	VMS-WW	26769043	PRJNA306380	21642384	0.8714	2019-08-01
SRX1492215	VMS-WW-R2	root	Williams 82	--	VMS-WW	26769043	PRJNA306380	25967695	0.8624	2019-08-01
SRX1492216	MS-WW-R2	root	Williams 82	--	MS-WW	26769043	PRJNA306380	23504222	0.8493	2019-08-01
SRX1492217	MS-WW-R3	root	Williams 82	--	MS-WW	26769043	PRJNA306380	26753278	0.8558	2019-08-01
SRX1492218	SS-R1	root	Williams 82	--	SS	26769043	PRJNA306380	30230965	0.9021	2019-08-01
SRX1492219	SS-R2	root	Williams 82	--	SS	26769043	PRJNA306380	22065540	0.8885	2019-08-01
SRX1492220	SS-R3	root	Williams 82	--	SS	26769043	PRJNA306380	24789046	0.8859	2019-08-01
SRX1492221	SS-WW-R1	root	Williams 82	--	SS-WW	26769043	PRJNA306380	25383978	0.8358	2019-08-01
SRX1492222	SS-WW-R2	root	Williams 82	--	SS-WW	26769043	PRJNA306380	22289623	0.8521	2019-08-01
SRX1492223	SS-WW-R3	root	Williams 82	--	SS-WW	26769043	PRJNA306380	28288419	0.831	2019-08-01
SRX1492224	SR-R1	root	Williams 82	--	SR	26769043	PRJNA306380	25808178	0.7785	2019-08-01
SRX1492225	SR-R2	root	Williams 82	--	SR	26769043	PRJNA306380	20952666	0.8565	2019-08-01
SRX1492226	VMS-R3	root	Williams 82	--	VMS	26769043	PRJNA306380	16952156	0.8673	2019-08-01
SRX1492227	SR-R3	root	Williams 82	--	SR	26769043	PRJNA306380	30107230	0.8266	2019-08-01
SRX1492228	SR-WW-R1	root	Williams 82	--	SR-WW	26769043	PRJNA306380	26714326	0.8519	2019-08-01
SRX1492229	SR-WW-R2	root	Williams 82	--	SR-WW	26769043	PRJNA306380	19994197	0.8741	2019-08-01
SRX1492230	SR-WW-R3	root	Williams 82	--	SR-WW	26769043	PRJNA306380	38608464	0.8416	2019-08-01
SRX1492231	VMS-R1	root	Williams 82	--	VMS	26769043	PRJNA306380	28847418	0.8548	2019-08-01
SRX1492232	VMS-R2	root	Williams 82	--	VMS	26769043	PRJNA306380	29462679	0.8671	2019-08-01
SRX1492233	VMS-WW-R3	root	Williams 82	--	VMS-WW	26769043	PRJNA306380	31870218	0.8483	2019-08-01
SRX1492234	MS-R1	root	Williams 82	--	MS	26769043	PRJNA306380	30692930	0.8692	2019-08-01
SRX1492235	MS-R2	root	Williams 82	--	MS	26769043	PRJNA306380	24314702	0.8579	2019-08-01
SRX1492236	MS-R3	root	Williams 82	--	MS	26769043	PRJNA306380	27886469	0.8769	2019-08-01
SRX1492237	MS-WW-R1	root	Williams 82	--	MS-WW	26769043	PRJNA306380	22899474	0.8395	2019-08-01
SRX1704407	0 hpi	root	Williams 82	--	--	--	PRJNA318321	10000000	0.8917	2016-04-19
SRX1704408	Phytophthora sojae infected soybean roots (0.5 hpi)	root	Williams 82	--	--	--	PRJNA318321	10000000	0.8995	2016-04-19
SRX1704409	3 hpi	root	Williams 82	--	--	--	PRJNA318321	10000000	0.8907	2016-04-19
SRX1704410	Phytophthora sojae infected soybean roots (6 hpi)	root	Williams 82	--	--	--	PRJNA318321	10000000	0.8715	2016-04-19
SRX1704411	12 hpi	root	Williams 82	--	--	--	PRJNA318321	10000000	0.8579	2016-04-19
SRX1742548	G_Root	root	FN0175501	nap1 mutant	--	27282876	PRJNA320340	25297860	0.869	2016-05-05
SRX1742551	G_Root	root	FN0175501	nap1 mutant	--	27282876	PRJNA320340	25813388	0.8899	2016-05-05
SRX1742554	G_Root	root	FN0175501	nap1 mutant	--	27282876	PRJNA320340	27723855	0.8805	2016-05-05
SRX1742557	R_Root	root	FN0175501	FN0171501 mutant	--	27282876	PRJNA320340	25615269	0.9025	2016-05-05
SRX1742560	R_Root	root	FN0175501	FN0171501 mutant	--	27282876	PRJNA320340	25166140	0.9024	2016-05-05
SRX1742563	R_Root	root	FN0175501	FN0171501 mutant	--	27282876	PRJNA320340	28192388	0.9049	2016-05-05
SRX1742566	W_Root	root	M92-220	wild type	--	27282876	PRJNA320340	26854638	0.9244	2016-05-05
SRX1742569	W_Root	root	M92-220	wild type	--	27282876	PRJNA320340	28214569	0.9266	2016-05-05
SRX1742572	W_Root	root	M92-220	wild type	--	27282876	PRJNA320340	29080658	0.9221	2016-05-05
SRX1742575	X_Root	root	FN0164472	FN0164472 mutant	--	27282876	PRJNA320340	28082417	0.9064	2016-05-05
SRX1742578	X_Root	root	FN0164472	FN0164472 mutant	--	27282876	PRJNA320340	24126427	0.9062	2016-05-05
SRX1742581	X_Root	root	FN0164472	FN0164472 mutant	--	27282876	PRJNA320340	26326877	0.8994	2016-05-05
SRX2250489	5-6-3-IN	root	Hutcheson	--	infected	28945515	PRJNA348534	9315131	0.8941	2016-10-23
SRX2250490	5-6-3-N	root	Hutcheson	--	control	28945515	PRJNA348534	9102409	0.9076	2016-10-23
SRX2250491	5-6-2-IN	root	Hutcheson	--	infected	28945515	PRJNA348534	10237951	0.906	2016-10-23
SRX2250492	5-6-2-N	root	Hutcheson	--	control	28945515	PRJNA348534	8715956	0.9064	2016-10-23
SRX2250493	5-6-1-IN	root	Hutcheson	--	infected	28945515	PRJNA348534	8905414	0.8963	2016-10-23
SRX2250494	5-6-1-N	root	Hutcheson	--	control	28945515	PRJNA348534	8645402	0.8816	2016-10-23
SRX2250495	5-3-3-IN	root	Hutcheson	--	infected	28945515	PRJNA348534	21291186	0.7333	2016-10-23
SRX2250496	5-3-3-N	root	Hutcheson	--	control	28945515	PRJNA348534	18914211	0.8145	2016-10-23
SRX2250497	5-9-1-IN	root	Hutcheson	--	infected	28945515	PRJNA348534	17318668	0.5698	2016-10-23
SRX2250498	5-9-1-N	root	Hutcheson	--	control	28945515	PRJNA348534	11616154	0.5765	2016-10-23
SRX2250504	5-9-3-N	root	Hutcheson	--	control	28945515	PRJNA348534	18618741	0.5375	2016-10-23
SRX2250505	5-9-3-IN	root	Hutcheson	--	infected	28945515	PRJNA348534	15287461	0.7007	2016-10-23
SRX2250506	5-9-2-N	root	Hutcheson	--	control	28945515	PRJNA348534	15428541	0.682	2016-10-23
SRX2250507	5-9-2-IN	root	Hutcheson	--	infected	28945515	PRJNA348534	13601756	0.7892	2016-10-23
SRX2250517	5-12-3-IN	root	Hutcheson	--	infected	28945515	PRJNA348534	9858562	0.7841	2016-10-23
SRX2250518	5-12-3-N	root	Hutcheson	--	control	28945515	PRJNA348534	6390498	0.853	2016-10-23
SRX2250519	5-3-1-IN	root	Hutcheson	--	infected	28945515	PRJNA348534	20174883	0.6643	2016-10-23
SRX2250520	5-3-1-N	root	Hutcheson	--	control	28945515	PRJNA348534	16133500	0.8326	2016-10-23
SRX2250521	5-12-1-IN	root	Hutcheson	--	infected	28945515	PRJNA348534	6999245	0.8786	2016-10-23
SRX2250522	5-12-1-N	root	Hutcheson	--	control	28945515	PRJNA348534	9370509	0.8841	2016-10-23
SRX2250523	5-12-2-IN	root	Hutcheson	--	infected	28945515	PRJNA348534	4972805	0.8626	2016-10-23
SRX2250524	5-12-2-N	root	Hutcheson	--	control	28945515	PRJNA348534	10180482	0.9067	2016-10-23
SRX2250528	5-3-2-IN	root	Hutcheson	--	infected	28945515	PRJNA348534	21352576	0.6116	2016-10-23
SRX2250529	5-3-2-N	root	Hutcheson	--	control	28945515	PRJNA348534	17110426	0.6489	2016-10-23
SRX2322187	SMR	root	Corsoy 79	--	Susceptible Mock	30004290	PRJNA348731	28181437	0.9956	2017-11-15
SRX2322189	RMR	root	PI437970	--	Resistant Mock	30004290	PRJNA348731	32356462	0.9949	2017-11-15
SRX2322190	SIR	root	Corsoy 79	--	Susceptible infected	30004290	PRJNA348731	40468550	0.9957	2017-11-15
SRX2322192	RIR	root	PI437970	--	Resistant infected	30004290	PRJNA348731	27085713	0.9949	2017-11-15
SRX2354693	T06	root	Shuinong 28	--	3d U-1.00 uniconazole*	--	PRJNA352344	20123820	0.8579	2020-11-01
SRX2354694	T04	root	Shuinong 28	--	3d U-1.00 uniconazole*	--	PRJNA352344	18296558	0.8642	2020-11-01
SRX2354695	T07	root	Shuinong 28	--	GA3*	--	PRJNA352344	22960898	0.8764	2020-11-01
SRX2354696	T08	root	Shuinong 28	--	GA3*	--	PRJNA352344	17743303	0.8549	2020-11-01
SRX2354697	T05	root	Shuinong 28	--	3d U-1.00 uniconazole*	--	PRJNA352344	20393859	0.8577	2020-11-01
SRX2354698	T02	root	Shuinong 28	--	control	--	PRJNA352344	19313642	0.8698	2020-11-01
SRX2354699	T09	root	Shuinong 28	--	GA3*	--	PRJNA352344	21491837	0.8671	2020-11-01
SRX2354700	T03	root	Shuinong 28	--	control	--	PRJNA352344	17323937	0.8718	2020-11-01
SRX2354701	T01	root	Shuinong 28	--	control	--	PRJNA352344	21180239	0.8485	2020-11-01
SRX2563997	C08-NOIN_2	root	C08	--	--	--	PRJNA374753	27222280	0.7872	2019-02-20
SRX2563998	C08-R4-RR_2	root	C08	--	Sinorhizobium fredii CCBAU45436	--	PRJNA374753	27221923	0.8095	2019-02-20
SRX2564000	C08-NOIN_1	root	C08	--	--	--	PRJNA374753	27222307	0.7776	2019-02-20
SRX2564001	C08-R4-RR_1	root	C08	--	Sinorhizobium fredii CCBAU45436	--	PRJNA374753	27222253	0.8111	2019-02-20
SRX2585501	B20_Roots-P	root	NN94-156	--	low Pi	--	PRJNA356948	18967411	0.8014	2017-05-12
SRX2585502	B20_Roots+P	root	NN94-156	--	control	--	PRJNA356948	18064338	0.8421	2017-05-12
SRX2591419	GCN5-RNAi-2	root	Williams 82	--	Phytophthora sojae infected hairy roots (11 hpi)	28318979	PRJNA376551	38356957	0.7547	2017-03-05
SRX2591420	GCN5-RNAi-1	root	Williams 82	--	Phytophthora sojae infected hairy roots (10 hpi)	28318979	PRJNA376551	32410146	0.736	2017-03-05
SRX2591421	35S-Avh23-2	root	Williams 82	--	Phytophthora sojae infected hairy roots (9 hpi)	28318979	PRJNA376551	41490295	0.7535	2017-03-05
SRX2591422	35S-Avh23-1	root	Williams 82	--	Phytophthora sojae infected hairy roots (8 hpi)	28318979	PRJNA376551	35156145	0.7634	2017-03-05
SRX2591423	GFP-2	root	Williams 82	--	Phytophthora sojae infected hairy roots (7 hpi)	28318979	PRJNA376551	31355940	0.7655	2017-03-05
SRX2591424	GFP-1	root	Williams 82	--	Phytophthora sojae infected hairy roots (6 hpi)	28318979	PRJNA376551	35378441	0.7376	2017-03-05
SRX275728	Gmax roots inoculated with SCN3	root	Peking	--	inoculated with SCN Race 3 at 6dai	--	PRJNA201684	8069844	0.6135	2015-07-22
SRX276169	Peking roots - 6dai with SCN14	root	Peking	--	inoculated with SCN Race 14 at 6dai	--	PRJNA201684	9160690	0.7446	2015-07-22
SRX276170	Peking roots - 8dai with SCN3	root	Peking	--	inoculated with SCN Race 3 at 8dai	--	PRJNA201684	7319342	0.8108	2015-07-22
SRX276870	Peking roots - 8dai with SCN14	root	Peking	--	inoculated with SCN Race 14 at 8dai	--	PRJNA201684	4078344	0.7867	2015-07-22
SRX276871	Uninoculated soybean (Peking cv.) roots	root	Peking	--	uninoculated with SCN	--	PRJNA201684	2141303	0.8379	2015-07-22
SRX2770593	Roottip - 039-F02	root tip	Williams 82	--	--	--	PRJNA372503	22488368	0.8101	2017-04-30
SRX2770597	Roottip - 039-F01	root tip	Williams 82	--	--	--	PRJNA372502	32616345	0.884	2017-04-30
SRX2770601	Lateral Root - 039-E06	Lateral Root	Williams 82	--	--	--	PRJNA373195	25526773	0.8669	2017-04-30
SRX2770604	Root - 039-E03	root	Williams 82	--	--	--	PRJNA372498	21298842	0.8408	2017-04-30
SRX2770609	Lateral Root - 039-E08	root	Williams 82	--	--	--	PRJNA372494	5208726	0.8575	2017-04-30
SRX2770614	Root - 039-E04	root	Williams 82	--	--	--	PRJNA372499	26974261	0.8608	2017-04-30
SRX2770619	Lateral Root - 039-E07	root	Williams 82	--	--	--	PRJNA372493	23126258	0.8351	2017-04-30
SRX2770622	Roottip - 039-E09	root tip	Williams 82	--	--	--	PRJNA372501	8618136	0.8537	2017-04-30
SRX2770626	Root - 039-E05	root	Williams 82	--	--	--	PRJNA372500	13011042	0.8903	2017-04-30
SRX2774973	GmCO2-b	root hair cells	Williams 82	--	High CO2	--	PRJNA373609	19164063	0.6898	2017-05-02
SRX2774974	GmDrought-b	root hair cells	Williams 82	--	drought stress	--	PRJNA373636	15471353	0.8837	2017-05-02
SRX2774975	GmCtrl-2d	root hair cells	Williams 82	--	control	--	PRJNA373652	13471869	0.6281	2017-05-02
SRX2774976	GmDrought-c	root hair cells	Williams 82	--	drought stress	--	PRJNA373637	19897509	0.8133	2017-05-02
SRX2774977	GmDrought-a	root hair cells	Williams 82	--	drought stress	--	PRJNA373635	20802508	0.8668	2017-05-02
SRX2774978	GmHighpH-b	root hair cells	Williams 82	--	high pH (9.1)	--	PRJNA373639	27302798	0.8653	2017-05-02
SRX2774979	GmHighpH-c	root hair cells	Williams 82	--	high pH (9.1)	--	PRJNA373640	19783476	0.6364	2017-05-02
SRX2774980	GmLowpH-a	root hair cells	Williams 82	--	low pH (4.1)	--	PRJNA373641	25152819	0.8209	2017-05-02
SRX2774981	GmSalinity-c	root hair cells	Williams 82	--	high salinity (60mM Nacl)	--	PRJNA373634	20910360	0.8768	2017-05-02
SRX2774982	GmLowpH-c	root hair cells	Williams 82	--	low pH (4.1)	--	PRJNA373643	17758317	0.683	2017-05-02
SRX2774983	GmSalinity-b	root hair cells	Williams 82	--	high salinity (60mM Nacl)	--	PRJNA373633	20105285	0.883	2017-05-02
SRX2774984	GmSalinity-a	root hair cells	Williams 82	--	high salinity (60mM Nacl)	--	PRJNA373632	21686406	0.8543	2017-05-02
SRX2774985	GmMinusK-c	root hair cells	Williams 82	--	Potassium deprivation	--	PRJNA373628	14008552	0.5184	2017-05-02
SRX2774986	GmCtrl-2b	root hair cells	Williams 82	--	control	--	PRJNA373645	25872754	0.8893	2017-05-02
SRX2774987	GmCtrl-2c	root hair cells	Williams 82	--	control	--	PRJNA373646	27418351	0.2566	2017-05-02
SRX2774988	GmCO2-c	root hair cells	Williams 82	--	High CO2	--	PRJNA373610	20114962	0.8315	2017-05-02
SRX2774989	GmMinusP-c	root hair cells	Williams 82	--	Phosphorous deprivation	--	PRJNA373625	19797507	0.8504	2017-05-02
SRX2774990	GmMinusK-b	root hair cells	Williams 82	--	Potassium deprivation	--	PRJNA373627	22272752	0.888	2017-05-02
SRX2774991	GmMinusFe-a	root hair cells	Williams 82	--	Iron deprivation	--	PRJNA373629	20725908	0.804	2017-05-02
SRX2774992	GmHighT-a	root hair cells	Williams 82	--	high temperature (35C)	--	PRJNA373611	16762610	0.6104	2017-05-02
SRX2774993	GmHighT-b	root hair cells	Williams 82	--	high temperature (35C)	--	PRJNA373612	20747900	0.8544	2017-05-02
SRX2774994	GmCO2-a	root hair cells	Williams 82	--	High CO2	--	PRJNA373608	22099020	0.7951	2017-05-02
SRX2774995	GmMinusK-a	root hair cells	Williams 82	--	Potassium deprivation	--	PRJNA373626	22731224	0.8402	2017-05-02
SRX2774996	GmLowT-a	root hair cells	Williams 82	--	low temperature (15C)	--	PRJNA373614	20716504	0.6793	2017-05-02
SRX2774997	GmLowT-b	root hair cells	Williams 82	--	low temperature (15C)	--	PRJNA373615	23600477	0.7933	2017-05-02
SRX2774998	GmLowT-d	root hair cells	Williams 82	--	low temperature (15C)	--	PRJNA373649	13397376	0.734	2017-05-02
SRX2774999	GmHighpH-d	root hair cells	Williams 82	--	high pH (9.1)	--	PRJNA373651	21653364	0.5275	2017-05-02
SRX2775000	GmCtrl-1a	root hair cells	Williams 82	--	control	--	PRJNA373617	18847381	0.749	2017-05-02
SRX2775001	GmCtrl-1b	root hair cells	Williams 82	--	control	--	PRJNA373618	21035170	0.885	2017-05-02
SRX2775002	GmCtrl-1c	root hair cells	Williams 82	--	control	--	PRJNA373619	24551448	0.7528	2017-05-02
SRX2775003	GmMinusN-c	root hair cells	Williams 82	--	Nitrogen deprivation	--	PRJNA373622	26262711	0.8372	2017-05-02
SRX2775004	GmMinusP-a	root hair cells	Williams 82	--	Phosphorous deprivation	--	PRJNA373623	23039952	0.854	2017-05-02
SRX2775005	GmMinusP-b	root hair cells	Williams 82	--	Phosphorous deprivation	--	PRJNA373624	20789186	0.85	2017-05-02
SRX2775006	GmMinusN-b	root hair cells	Williams 82	--	Nitrogen deprivation	--	PRJNA373621	23648880	0.8295	2017-05-02
SRX2775007	GmLowpH-b	root hair cells	Williams 82	--	low pH (4.1)	--	PRJNA373642	24684297	0.596	2017-05-02
SRX2775008	GmLowT-c	root hair cells	Williams 82	--	low temperature (15C)	--	PRJNA373616	18435628	0.4745	2017-05-02
SRX2775009	GmMinusFe-d	root hair cells	Williams 82	--	Iron deprivation	--	PRJNA373650	14939150	0.5966	2017-05-02
SRX2775010	GmCtrl-2a	root hair cells	Williams 82	--	control	--	PRJNA373644	27482881	0.8959	2017-05-02
SRX2775011	GmMinusN-e	root hair cells	Williams 82	--	Nitrogen deprivation	--	PRJNA373654	40996479	0.6183	2017-05-02
SRX2775012	GmHighT-d	root hair cells	Williams 82	--	high temperature (35C)	--	PRJNA373647	13399476	0.6739	2017-05-02
SRX2775013	GmMinusFe-b	root hair cells	Williams 82	--	Iron deprivation	--	PRJNA373630	27403781	0.828	2017-05-02
SRX2775014	GmLowT-f	root hair cells	Williams 82	--	low temperature (15C)	--	PRJNA373653	31825198	0.7712	2017-05-02
SRX2775015	GmMinusK-e	root hair cells	Williams 82	--	Potassium deprivation	--	PRJNA373655	30143808	0.6347	2017-05-02
SRX2775016	GmHighT-e	root hair cells	Williams 82	--	high temperature (35C)	--	PRJNA373648	12620431	0.6677	2017-05-02
SRX2881521	U06-105454_low Fe_2.5 Bic_R1	root	U06-105454	--	1.0 uM Fe and 2.5 mM Bicarbonate	29403520	PRJNA389118	10723276	0.9376	2017-06-02
SRX2881522	U06-105454_low Fe_2.5 Bic_R3	root	U06-105454	--	1.0 uM Fe and 2.5 mM Bicarbonate	29403520	PRJNA389118	13548791	0.9326	2017-06-02
SRX2881523	U06-105454_low Fe_2.5 Bic_R2	root	U06-105454	--	1.0 uM Fe and 2.5 mM Bicarbonate	29403520	PRJNA389118	14268384	0.9391	2017-06-02
SRX2881524	U06-625083_high Fe_5 Bic_R1	root	U06-625083	--	20 uM Fe and 5 mM Bicarbonate	29403520	PRJNA389118	12477569	0.9205	2017-06-02
SRX2881525	U06-625083_high Fe_2.5 Bic_R3	root	U06-625083	--	20 uM Fe and 2.5 mM Bicarbonate	29403520	PRJNA389118	12849123	0.9134	2017-06-02
SRX2881526	U06-625083_high Fe_5 Bic_R3	root	U06-625083	--	20 uM Fe and 5 mM Bicarbonate	29403520	PRJNA389118	11181127	0.9169	2017-06-02
SRX2881527	U06-625083_high Fe_5 Bic_R2	root	U06-625083	--	20 uM Fe and 5 mM Bicarbonate	29403520	PRJNA389118	9949295	0.926	2017-06-02
SRX2881528	U06-625083_high Fe_0 Bic_R3	root	U06-625083	--	20 uM Fe and 0 mM Bicarbonate	29403520	PRJNA389118	13309452	0.9226	2017-06-02
SRX2881529	U06-625083_high Fe_0 Bic_R2	root	U06-625083	--	20 uM Fe and 0 mM Bicarbonate	29403520	PRJNA389118	12402174	0.9269	2017-06-02
SRX2881530	U06-625083_high Fe_2.5 Bic_R2	root	U06-625083	--	20 uM Fe and 2.5 mM Bicarbonate	29403520	PRJNA389118	12960120	0.9245	2017-06-02
SRX2881531	U06-625083_high Fe_2.5 Bic_R1	root	U06-625083	--	20 uM Fe and 2.5 mM Bicarbonate	29403520	PRJNA389118	13187459	0.9217	2017-06-02
SRX2881532	U06-105454_high Fe_0 Bic_R2	root	U06-105454	--	20 uM Fe and 0 mM Bicarbonate	29403520	PRJNA389118	10787019	0.9248	2017-06-02
SRX2881533	U06-105454_high Fe_0 Bic_R1	root	U06-105454	--	20 uM Fe and 0 mM Bicarbonate	29403520	PRJNA389118	10953157	0.9243	2017-06-02
SRX2881534	U06-105454_low Fe_5 Bic_R3	root	U06-105454	--	1.0 uM Fe and 5 mM Bicarbonate	29403520	PRJNA389118	11465599	0.9397	2017-06-02
SRX2881535	U06-105454_low Fe_5 Bic_R2	root	U06-105454	--	1.0 uM Fe and 5 mM Bicarbonate	29403520	PRJNA389118	11000469	0.9373	2017-06-02
SRX2881536	U06-625083_low Fe_2.5 Bic_R3	root	U06-625083	--	1.0 uM Fe and 2.5 mM Bicarbonate	29403520	PRJNA389118	11813607	0.8837	2017-06-02
SRX2881537	U06-625083_low Fe_2.5 Bic_R2	root	U06-625083	--	1.0 uM Fe and 2.5 mM Bicarbonate	29403520	PRJNA389118	12442741	0.926	2017-06-02
SRX2881538	U06-625083_low Fe_5 Bic_R2	root	U06-625083	--	1.0 uM Fe and 5 mM Bicarbonate	29403520	PRJNA389118	13034747	0.9195	2017-06-02
SRX2881539	U06-625083_low Fe_5 Bic_R1	root	U06-625083	--	1.0 uM Fe and 5 mM Bicarbonate	29403520	PRJNA389118	10216736	0.9281	2017-06-02
SRX2881540	U06-625083_low Fe_0 Bic_R2	root	U06-625083	--	1.0 uM Fe and 0 mM Bicarbonate	29403520	PRJNA389118	9940712	0.9179	2017-06-02
SRX2881541	U06-625083_low Fe_0 Bic_R1	root	U06-625083	--	1.0 uM Fe and 0 mM Bicarbonate	29403520	PRJNA389118	12410559	0.9246	2017-06-02
SRX2881542	U06-625083_low Fe_2.5 Bic_R1	root	U06-625083	--	1.0 uM Fe and 2.5 mM Bicarbonate	29403520	PRJNA389118	11884578	0.9248	2017-06-02
SRX2881543	U06-625083_low Fe_0 Bic_R3	root	U06-625083	--	1.0 uM Fe and 0 mM Bicarbonate	29403520	PRJNA389118	11855697	0.925	2017-06-02
SRX2881544	U06-625083_high Fe_0 Bic_R1	root	U06-625083	--	20 uM Fe and 0 mM Bicarbonate	29403520	PRJNA389118	12389431	0.9162	2017-06-02
SRX2881545	U06-625083_low Fe_5 Bic_R3	root	U06-625083	--	1.0 uM Fe and 5 mM Bicarbonate	29403520	PRJNA389118	13278294	0.9164	2017-06-02
SRX2881546	U06-105454_low Fe_5 Bic_R1	root	U06-105454	--	1.0 uM Fe and 5 mM Bicarbonate	29403520	PRJNA389118	10447995	0.9352	2017-06-02
SRX2881547	U06-105454_low Fe_0 Bic_R1	root	U06-105454	--	1.0 uM Fe and 0 mM Bicarbonate	29403520	PRJNA389118	10627301	0.9372	2017-06-02
SRX2881548	U06-105454_low Fe_0 Bic_R2	root	U06-105454	--	1.0 uM Fe and 0 mM Bicarbonate	29403520	PRJNA389118	10343184	0.9304	2017-06-02
SRX2881549	U06-105454_high Fe_5 Bic_R1	root	U06-105454	--	20 uM Fe and 5 mM Bicarbonate	29403520	PRJNA389118	10666230	0.9405	2017-06-02
SRX2881550	U06-105454_high Fe_5 Bic_R2	root	U06-105454	--	20 uM Fe and 5 mM Bicarbonate	29403520	PRJNA389118	11945341	0.9351	2017-06-02
SRX2881551	U06-105454_high Fe_5 Bic_R3	root	U06-105454	--	20 uM Fe and 5 mM Bicarbonate	29403520	PRJNA389118	12332364	0.9385	2017-06-02
SRX2881552	U06-105454_high Fe_5 Bic_R4	root	U06-105454	--	20 uM Fe and 5 mM Bicarbonate	29403520	PRJNA389118	14066265	0.9334	2017-06-02
SRX2881553	U06-105454_high Fe_0 Bic_R3	root	U06-105454	--	20 uM Fe and 0 mM Bicarbonate	29403520	PRJNA389118	11407144	0.9296	2017-06-02
SRX2881554	U06-105454_high Fe_2.5 Bic_R1	root	U06-105454	--	20 uM Fe and 2.5 mM Bicarbonate	29403520	PRJNA389118	12028293	0.8973	2017-06-02
SRX2881555	U06-105454_high Fe_2.5 Bic_R2	root	U06-105454	--	20 uM Fe and 2.5 mM Bicarbonate	29403520	PRJNA389118	11283764	0.9311	2017-06-02
SRX2881556	U06-105454_high Fe_2.5 Bic_R3	root	U06-105454	--	20 uM Fe and 2.5 mM Bicarbonate	29403520	PRJNA389118	9951104	0.9206	2017-06-02
SRX2997337	GmCK1	root	ZYD 01-289	wild type	F. oxysporum	31832042	PRJNA393826	21870373	0.5402	2018-07-12
SRX2997338	GmCK2	root	ZYD 01-289	wild type	F. oxysporum	31832042	PRJNA393826	19816326	0.6461	2018-07-12
SRX2997339	GmCK3	root	ZYD 01-289	wild type	F. oxysporum	31832042	PRJNA393826	22429084	0.5966	2018-07-12
SRX2997492	GmF1	root	Williams 82	--	F. oxysporum	31832042	PRJNA393826	24717968	0.6756	2018-07-12
SRX2997499	GmF2	root	Williams 82	--	F. oxysporum	31832042	PRJNA393826	20201968	0.592	2018-07-12
SRX2997500	GmF3	root	Williams 82	--	F. oxysporum	31832042	PRJNA393826	27272788	0.5902	2018-07-12
SRX304976	HiPro root	root	--	HiPro	--	20687943;20656899;20199683	PRJNA208048	8909676	0.3497	2014-06-11
SRX3054839	s_1_CB1809	root	Bragg	--	Bradyrhizobium japonicum: CB1809	--	PRJNA396797	13189054	0.7716	2017-08-02
SRX3054840	s_5_CB1809	root	Bragg	--	Bradyrhizobium japonicum: CB1809	--	PRJNA396797	16072778	0.8056	2017-08-02
SRX3054841	s_4_NodC-	root	Bragg	--	Bradyrhizobium japonicum: NodC-	--	PRJNA396797	15831524	0.7671	2017-08-02
SRX3054842	s_6_NodC-	root	Bragg	--	Bradyrhizobium japonicum: NodC-	--	PRJNA396797	11451482	0.7545	2017-08-02
SRX3156505	HC2	root	Huipizhi Heidou	--	control	--	PRJNA310164	5988158	0	2017-09-01
SRX3156506	HT1	root	Huipizhi Heidou	--	infected soybean cyst nematode 10day	--	PRJNA310164	6096997	0	2017-09-01
SRX3156507	LC4	root	Liaodou 15	--	control	--	PRJNA310164	5761219	0	2017-09-01
SRX3156508	LT3	root	Liaodou 15	--	infected soybean cyst nematode 10day	--	PRJNA310164	6111097	0	2017-09-01
SRX3157680	LT-1	root	Liaodou15	--	cyst nematode inoculation	--	PRJNA401337	24374259	0.7566	2017-09-04
SRX3157681	LC	root	Liaodou15	--	control	--	PRJNA401337	25266755	0.8771	2017-09-04
SRX3157682	LT-2	root	Liaodou15	--	cyst nematode inoculation	--	PRJNA401337	25565256	0.6876	2017-09-04
SRX3235640	mRNA-root-PA-6	root	Williams 82	--	8%PEG8000 6h*	32370790	PRJNA407016	28089290	0.7611	2017-10-09
SRX3235641	mRNA-root-PA-12	root	Williams 82	--	8%PEG8000 12h*	32370790	PRJNA407016	29062026	0.7861	2017-10-09
SRX3235643	mRNA-root-KA	root	Williams 82	--	control	32370790	PRJNA407016	23389061	0.7969	2017-10-09
SRX3235644	mRNA-root-PB-12	root	Williams 82	--	8%PEG8000 12h*	32370790	PRJNA407016	21617472	0.8249	2017-10-09
SRX3235645	mRNA-root-KC	root	Williams 82	--	control	32370790	PRJNA407016	37904755	0.7761	2017-10-09
SRX3235646	mRNA-root-KB	root	Williams 82	--	control	32370790	PRJNA407016	25112065	0.7846	2017-10-09
SRX3235647	mRNA-root-PB-6	root	Williams 82	--	8%PEG8000 6h*	32370790	PRJNA407016	24710421	0.7657	2017-10-09
SRX3235664	mRNA-root-PC-6	root	Williams 82	--	8%PEG8000 6h*	32370790	PRJNA407016	32263905	0.7847	2017-10-09
SRX3235665	mRNA-root-PC-12	root	Williams 82	--	8%PEG8000 12h*	32370790	PRJNA407016	28541421	0.7742	2017-10-09
SRX348635	Glycine max roots treated with ethylene (ETH)	root	Williams 82	--	ETH	--	PRJNA218825	19919455	0.912	2014-03-15
SRX348636	Glycine max roots treated with auxin (IAA)	root	Williams 82	--	IAA	--	PRJNA218823	40402649	0.9168	2014-03-15
SRX348637	Glycine max roots treated with jasmonic acid (JA)	root	Williams 82	--	JA	--	PRJNA218821	41857681	0.9112	2014-03-15
SRX348638	Dark-grown and untreated Glycine max roots	root	Williams 82	--	control	--	PRJNA218830	41764151	0.9108	2014-03-15
SRX3646130	C08_Salt_Transcriptome_Root_1h_r2	root	C08	--	0.9% NaCl 1h	32227253;29508916	PRJNA432861	21256135	0.9235	2018-04-15
SRX3646131	C08_Salt_Transcriptome_Root_1h_r3	root	C08	--	0.9% NaCl 1h	32227253;29508916	PRJNA432861	20790817	0.9212	2018-04-15
SRX3646132	C08_Salt_Transcriptome_Root_0h_r3	root	C08	--	Control	32227253;29508916	PRJNA432861	18999660	0.9133	2018-04-15
SRX3646133	C08_Salt_Transcriptome_Root_1h_r1	root	C08	--	0.9% NaCl 1h	32227253;29508916	PRJNA432861	21093902	0.9249	2018-04-15
SRX3646134	C08_Salt_Transcriptome_Root_2h_r3	root	C08	--	0.9% NaCl 2h	32227253;29508916	PRJNA432861	19010915	0.9119	2018-04-15
SRX3646135	C08_Salt_Transcriptome_Root_4h_r1	root	C08	--	0.9% NaCl 4h	32227253;29508916	PRJNA432861	19128849	0.9187	2018-04-15
SRX3646136	C08_Salt_Transcriptome_Root_2h_r1	root	C08	--	0.9% NaCl 2h	32227253;29508916	PRJNA432861	18181975	0.9159	2018-04-15
SRX3646137	C08_Salt_Transcriptome_Root_2h_r2	root	C08	--	0.9% NaCl 2h	32227253;29508916	PRJNA432861	23203557	0.9224	2018-04-15
SRX3646138	C08_Salt_Transcriptome_Root_4h_r2	root	C08	--	0.9% NaCl 4h	32227253;29508916	PRJNA432861	18635509	0.919	2018-04-15
SRX3646139	C08_Salt_Transcriptome_Root_4h_r3	root	C08	--	0.9% NaCl 4h	32227253;29508916	PRJNA432861	20285959	0.9162	2018-04-15
SRX3646150	C08_Salt_Transcriptome_Root_0h_r2	root	C08	--	Control	32227253;29508916	PRJNA432861	20445924	0.9204	2018-04-15
SRX3646151	C08_Salt_Transcriptome_Root_0h_r1	root	C08	--	Control	32227253;29508916	PRJNA432861	21878607	0.9143	2018-04-15
SRX3646160	C08_Salt_Transcriptome_Root_24h_r2	root	C08	--	0.9% NaCl 24h	32227253;29508916	PRJNA432861	15984393	0.9167	2018-04-15
SRX3646161	C08_Salt_Transcriptome_Root_24h_r1	root	C08	--	0.9% NaCl 24h	32227253;29508916	PRJNA432861	20893809	0.9203	2018-04-15
SRX3646162	C08_Salt_Transcriptome_Root_48h_r1	root	C08	--	0.9% NaCl 48h	32227253;29508916	PRJNA432861	19587769	0.9041	2018-04-15
SRX3646163	C08_Salt_Transcriptome_Root_24h_r3	root	C08	--	0.9% NaCl 24h	32227253;29508916	PRJNA432861	21858216	0.9101	2018-04-15
SRX3646164	C08_Salt_Transcriptome_Root_48h_r3	root	C08	--	0.9% NaCl 48h	32227253;29508916	PRJNA432861	16877232	0.897	2018-04-15
SRX3646165	C08_Salt_Transcriptome_Root_48h_r2	root	C08	--	0.9% NaCl 48h	32227253;29508916	PRJNA432861	17124186	0.8717	2018-04-15
SRX3652065	Infected_S1	root	JS 95-60	--	pathogen-inoculated S1	--	PRJNA433069	31958812	0.8967	2018-02-06
SRX3652066	Control_S1	root	JS 95-60	--	mock-inoculated S1	--	PRJNA433069	30646647	0.8908	2018-02-06
SRX3652067	Infected_R6	root	JS 20-29	--	pathogen-inoculated R6	--	PRJNA433069	32267507	0.9129	2018-02-06
SRX3652068	Control_R6	root	JS 20-29	--	mock-inoculated R6	--	PRJNA433069	32923844	0.7327	2018-02-06
SRX367357	1CRSA	root	Clark	--	Fe-sufficient	--	PRJNA223414	29093067	0.7439	2014-08-15
SRX3761533	CN5	root	Liaodou 15	--	control	29751738	PRJNA436822	67713436	0.8435	2018-03-04
SRX3763337	CI5	root	Liaodou 15	--	control	29751738	PRJNA436822	73420227	0.8473	2018-03-04
SRX3763718	TN5	root	Liaodou 15	--	B.simplex-treated	29751738	PRJNA436822	72763814	0.8354	2018-03-05
SRX3766458	TI5	root	Liaodou 15	--	B.simplex-treated	29751738	PRJNA436822	81035347	0.8707	2018-03-06
SRX3802345	Hpz10T	root	Huipizhi Heidou	--	infected soybean cyst nematode at 10d	--	PRJNA438579	95983903	0.869	2018-03-16
SRX3802346	Hpz10C	root	Huipizhi Heidou	--	uninfected soybean cyst nematode at 10d	--	PRJNA438579	91334543	0.8822	2018-03-16
SRX3802347	Hpz5T	root	Huipizhi Heidou	--	infected soybean cyst nematode at 5d	--	PRJNA438579	86558019	0.82	2018-03-16
SRX3802348	Hpz5C	root	Huipizhi Heidou	--	uninfected soybean cyst nematode at 5d	--	PRJNA438579	96626466	0.8534	2018-03-16
SRX3802349	Hpz15T	root	Huipizhi Heidou	--	infected soybean cyst nematode at 15d	--	PRJNA438579	93650642	0.8581	2018-03-16
SRX3802350	Hpz15C	root	Huipizhi Heidou	--	uninfected soybean cyst nematode at 15d	--	PRJNA438579	94249845	0.8745	2018-03-16
SRX3808423	H5T2	root	Huipizhi Heidou	--	infected soybean cyst nematode after 5d	--	PRJNA306741	27258419	0.8509	2018-03-18
SRX3808424	H15T1	root	Huipizhi Heidou	--	infected soybean cyst nematode after 15d	--	PRJNA306741	26181182	0.8565	2018-03-18
SRX3808425	H10T3	root	Huipizhi Heidou	--	infected soybean cyst nematode after 10d	--	PRJNA306741	30447927	0.8582	2018-03-18
SRX3808426	H5T3	root	Huipizhi Heidou	--	infected soybean cyst nematode after 5d	--	PRJNA306741	28751214	0.859	2018-03-18
SRX3808427	H5T1	root	Huipizhi Heidou	--	infected soybean cyst nematode after 5d	--	PRJNA306741	26814136	0.8511	2018-03-18
SRX3808428	H5C3	root	Huipizhi Heidou	--	control	--	PRJNA306741	32107167	0.8452	2018-03-18
SRX3808429	H5C2	root	Huipizhi Heidou	--	control	--	PRJNA306741	32087833	0.8597	2018-03-18
SRX3808430	H5C1	root	Huipizhi Heidou	--	control	--	PRJNA306741	25731790	0.8549	2018-03-18
SRX3808431	H10T2	root	Huipizhi Heidou	--	infected soybean cyst nematode after 10d	--	PRJNA306741	30663199	0.8544	2018-03-18
SRX3808432	H10T1	root	Huipizhi Heidou	--	infected soybean cyst nematode after 10d	--	PRJNA306741	30077852	0.8526	2018-03-18
SRX3808433	H15T3	root	Huipizhi Heidou	--	infected soybean cyst nematode after 15d	--	PRJNA306741	32339773	0.8609	2018-03-18
SRX3808434	H15T2	root	Huipizhi Heidou	--	infected soybean cyst nematode after 15d	--	PRJNA306741	33074916	0.8449	2018-03-18
SRX4115482	WS_ER48_7	root	EMBRAPA ER48	--	infected with B. elkanii with water stress	--	PRJNA472713	8755457	0.6005	2019-12-03
SRX4115483	WS_ER48_8	root	EMBRAPA ER48	--	infected with B. elkanii with water stress	--	PRJNA472713	4061778	0.4967	2019-12-03
SRX4115484	WOS_ER48_5	root	EMBRAPA ER48	--	infected with B. elkanii without water stress	--	PRJNA472713	5693319	0.5074	2019-12-03
SRX4115485	WOS_ER48_6	root	EMBRAPA ER48	--	infected with B. elkanii without water stress	--	PRJNA472713	7308799	0.6059	2019-12-03
SRX4115486	WS_BR16_3	root	EMBRAPA BR16	--	infected with B. elkanii with water stress	--	PRJNA472713	3090943	0.5264	2019-12-03
SRX4115487	WS_BR16_4	root	EMBRAPA BR16	--	infected with B. elkanii with water stress	--	PRJNA472713	4923738	0.6128	2019-12-03
SRX4115488	WOS_BR16_1	root	EMBRAPA BR16	--	infected with B. elkanii without water stress	--	PRJNA472713	9065112	0.5269	2019-12-03
SRX4115489	WOS_BR16_2	root	EMBRAPA BR16	--	infected with B. elkanii without water stress	--	PRJNA472713	9792615	0.486	2019-12-03
SRX4155563	MBNF 3	root	SL-1028	SL-1028	Control	33081269	PRJNA472691	45213150	0.8483	2019-12-31
SRX4155564	MBNF 4	root	SL-1028	SL-1028	Control	33081269	PRJNA472691	39299976	0.8247	2019-12-31
SRX4155571	MBNF 9	root	SL-1028	SL-1028	Gluconacetobacter diazotrophicus inoculation	33081269	PRJNA472691	30589352	0.8572	2019-12-31
SRX4155572	MBNF 10	root	SL-1028	SL-1028	Gluconacetobacter diazotrophicus inoculation	33081269	PRJNA472691	36373228	0.8699	2019-12-31
SRX4155573	MBNF 11	root	SL-1028	SL-1028	Bradyrhizobium japonicum inoculation	33081269	PRJNA472691	32369839	0.8512	2019-12-31
SRX4155574	MBNF 12	root	SL-1028	SL-1028	Bradyrhizobium japonicum inoculation	33081269	PRJNA472691	39909866	0.8538	2019-12-31
SRX4473061	D0-Si+	root	Hikmok	--	control Si+	29848307	PRJNA412201	20957658	0.4886	2018-07-26
SRX4473062	D0-Si+	root	Hikmok	--	control Si+	29848307	PRJNA412201	30530110	0.3871	2018-07-26
SRX4473063	D0-Si+	root	Hikmok	--	control Si+	29848307	PRJNA412201	23781435	0.4695	2018-07-26
SRX4473064	D0-Si- Rep 5	root	Hikmok	--	control Si-	29848307	PRJNA412201	52617703	0.189	2018-07-26
SRX4473065	Control Si-	root	Hikmok	--	control Si-	29848307	PRJNA412201	41573803	0.385	2018-07-26
SRX4473066	Control Si-	root	Hikmok	--	control Si-	29848307	PRJNA412201	32123780	0.2307	2018-07-26
SRX4473067	Control Si-	root	Hikmok	--	control Si-	29848307	PRJNA412201	18211795	0.3426	2018-07-26
SRX4473068	Control Si-	root	Hikmok	--	control Si-	29848307	PRJNA412201	33814547	0.4564	2018-07-26
SRX4473069	14 dpi-Si-	root	Hikmok	--	14 dpi-Si-	29848307	PRJNA412201	13744240	0.0011	2018-07-26
SRX4473070	D0-Si+	root	Hikmok	--	control Si+	29848307	PRJNA412201	25767457	0.3524	2018-07-26
SRX4473071	D0-Si+	root	Hikmok	--	control Si+	29848307	PRJNA412201	24846898	0.4784	2018-07-26
SRX4473072	14dpi- Si+	root	Hikmok	--	14dpi- Si+	29848307	PRJNA412201	27527489	0.1808	2018-07-26
SRX4473073	14 dpi-Si-	root	Hikmok	--	14 dpi-Si-	29848307	PRJNA412201	24198892	0.4589	2018-07-26
SRX4473074	14dpi- Si+	root	Hikmok	--	14dpi- Si+	29848307	PRJNA412201	11956522	0.3832	2018-07-26
SRX4473075	7dpi- Si+	root	Hikmok	--	7dpi- Si+	29848307	PRJNA412201	14725829	0.4945	2018-07-26
SRX4473076	7dpi- Si+	root	Hikmok	--	7dpi- Si+	29848307	PRJNA412201	16516747	0.3157	2018-07-26
SRX4473077	7pi-Si-	root	Hikmok	--	7pi-Si-	29848307	PRJNA412201	14269223	0.4102	2018-07-26
SRX4473078	7dpi- Si+	root	Hikmok	--	7dpi- Si+	29848307	PRJNA412201	29185236	0.2626	2018-07-26
SRX4473079	7pi-Si-	root	Hikmok	--	7pi-Si-	29848307	PRJNA412201	23652177	0.1915	2018-07-26
SRX4473080	7pi-Si-	root	Hikmok	--	7pi-Si-	29848307	PRJNA412201	24986758	0.203	2018-07-26
SRX4473081	7pi-Si-	root	Hikmok	--	7pi-Si-	29848307	PRJNA412201	23903871	0.4324	2018-07-26
SRX4473082	7pi-Si-	root	Hikmok	--	7pi-Si-	29848307	PRJNA412201	20250233	0.487	2018-07-26
SRX4473083	14 dpi-Si-	root	Hikmok	--	14 dpi-Si-	29848307	PRJNA412201	13103	0.1762	2018-07-26
SRX4473084	7dpi- Si+	root	Hikmok	--	7dpi- Si+	29848307	PRJNA412201	17893090	0.3057	2018-07-26
SRX4473085	7dpi- Si+	root	Hikmok	--	7dpi- Si+	29848307	PRJNA412201	14203886	0.459	2018-07-26
SRX4473086	14 dpi-Si-	root	Hikmok	--	14 dpi-Si-	29848307	PRJNA412201	26985273	0.4403	2018-07-26
SRX4473087	14 dpi-Si-	root	Hikmok	--	14 dpi-Si-	29848307	PRJNA412201	22117712	0.3262	2018-07-26
SRX4473088	14dpi- Si+	root	Hikmok	--	14dpi- Si+	29848307	PRJNA412201	11451542	0.3928	2018-07-26
SRX4473089	4dpi - Si-	root	Hikmok	--	4dpi - Si-	29848307	PRJNA412201	28586076	0.1157	2018-07-26
SRX4473090	4dpi - Si-	root	Hikmok	--	4dpi - Si-	29848307	PRJNA412201	9322688	0.231	2018-07-26
SRX4473091	4dpi - Si-	root	Hikmok	--	4dpi - Si-	29848307	PRJNA412201	30584490	0.1192	2018-07-26
SRX4473092	4dpi - Si-	root	Hikmok	--	4dpi - Si-	29848307	PRJNA412201	24000427	0.0006	2018-07-26
SRX4473093	4dpi- Si+	root	Hikmok	--	4dpi- Si+	29848307	PRJNA412201	12738437	0.3854	2018-07-26
SRX4473094	4dpi- Si+	root	Hikmok	--	4dpi- Si+	29848307	PRJNA412201	13929312	0.3636	2018-07-26
SRX4473095	4dpi- Si+	root	Hikmok	--	4dpi- Si+	29848307	PRJNA412201	30610597	0.2572	2018-07-26
SRX4473096	4dpi - Si-	root	Hikmok	--	4dpi - Si-	29848307	PRJNA412201	23690026	0.2948	2018-07-26
SRX4473097	4dpi- Si+	root	Hikmok	--	4dpi- Si+	29848307	PRJNA412201	20572	0.2213	2018-07-26
SRX4473098	4dpi- Si+	root	Hikmok	--	4dpi- Si+	29848307	PRJNA412201	24472707	0.3828	2018-07-26
SRX4473099	14dpi- Si+	root	Hikmok	--	14dpi- Si+	29848307	PRJNA412201	17141974	0.5188	2018-07-26
SRX4473100	14dpi- Si+	root	Hikmok	--	14dpi- Si+	29848307	PRJNA412201	19815434	0.4025	2018-07-26
SRX448713	1CRDA	root	Clark	--	Fe-deficient	--	PRJNA223414	29801922	0.7375	2014-08-15
SRX448714	1CRDB	root	Clark	--	Fe-deficient	--	PRJNA223414	29333565	0.739	2014-08-15
SRX448719	6CRDA	root	Clark	--	Fe-deficient	--	PRJNA223414	28328351	0.759	2014-08-15
SRX448720	6CRDB	root	Clark	--	Fe-deficient	--	PRJNA223414	26851591	0.7558	2014-08-15
SRX448721	6CRSA	root	Clark	--	Fe-sufficient	--	PRJNA223414	28727512	0.5289	2014-08-15
SRX448722	6CRSB	root	Clark	--	Fe-sufficient	--	PRJNA223414	30931668	0.7426	2014-08-15
SRX448771	1CRSB	root	Clark	--	Fe-sufficient	--	PRJNA223414	28845978	0.7469	2014-08-15
SRX474416	Root	root	Williams 82	--	--	24681622	PRJNA238493	32584654	0.8728	2014-03-05
SRX4791093	SCNT	root	Lee	--	Innoculated by an avirulent SCN population	31125369	PRJNA494484	71732577	0.8882	2018-10-20
SRX4791094	SCNS	root	Lee	--	Innoculated by a virulent SCN population	31125369	PRJNA494484	70623451	0.8906	2018-10-20
SRX4791095	CK	root	Lee	--	Injected with water	31125369	PRJNA494484	69746549	0.8751	2018-10-20
SRX4819374	mRNA sequencing of soybean young root	root	Williams 82	--	--	31346137	PRJNA495327	22355401	0.8906	2019-08-12
SRX4819380	mRNA sequencing of soybean root	root	Williams 82	--	--	31346137	PRJNA495327	11479766	0.7161	2019-08-12
SRX487195	Root tip	Root tip	HX3	--	--	24939556	PRJNA241144	274509904	0.1728	2014-07-27
SRX5235219	MN1806CN_treatment_SCNAphid_5d_R3	root	MN1806CN	--	Heterodera glycines	31341170	PRJNA514200	22033213	0.7535	2019-04-22
SRX5235220	PI518671_treatment_control_30d_R3	root	PI518671	--	Control	31341170	PRJNA514200	20577190	0.8207	2019-04-22
SRX5235221	PI518671_treatment_SCN_5d_R1	root	PI518671	--	Heterodera glycines	31341170	PRJNA514200	20389378	0.8748	2019-04-22
SRX5235222	PI518671_treatment_control_30d_R1	root	PI518671	--	Control	31341170	PRJNA514200	20522473	0.8602	2019-04-22
SRX5235223	PI518671_treatment_control_30d_R2	root	PI518671	--	Control	31341170	PRJNA514200	28600503	0.8693	2019-04-22
SRX5235224	PI518671_treatment_Aphid_5d_R1	root	PI518671	--	Aphis glycines	31341170	PRJNA514200	20262293	0.8718	2019-04-22
SRX5235225	PI518671_treatment_Aphid_5d_R2	root	PI518671	--	Aphis glycines	31341170	PRJNA514200	51680716	0.8673	2019-04-22
SRX5235226	PI518671_treatment_SCN_5d_R2	root	PI518671	--	Heterodera glycines	31341170	PRJNA514200	10518888	0.8849	2019-04-22
SRX5235227	PI518671_treatment_SCN_5d_R3	root	PI518671	--	Heterodera glycines	31341170	PRJNA514200	21303947	0.8765	2019-04-22
SRX5235228	PI518671_treatment_Aphid_5d_R3	root	PI518671	--	Aphis glycines	31341170	PRJNA514200	20328355	0.8761	2019-04-22
SRX5235229	PI518671_treatment_SCNAphid_5d_R1	root	PI518671	--	Heterodera glycines and Aphis glycines	31341170	PRJNA514200	21569888	0.8453	2019-04-22
SRX5235230	PI518671_treatment_control_5d_R1	root	PI518671	--	Control	31341170	PRJNA514200	17242793	0.8944	2019-04-22
SRX5235231	MN1806CN_treatment_control_5d_R1	root	MN1806CN	--	Control	31341170	PRJNA514200	18937367	0.7324	2019-04-22
SRX5235232	PI518671_treatment_control_5d_R2	root	PI518671	--	Control	31341170	PRJNA514200	22062929	0.8468	2019-04-22
SRX5235233	MN1806CN_treatment_control_5d_R2	root	MN1806CN	--	Control	31341170	PRJNA514200	26710585	0.7144	2019-04-22
SRX5235234	PI518671_treatment_control_5d_R3	root	PI518671	--	Control	31341170	PRJNA514200	21220300	0.9072	2019-04-22
SRX5235235	MN1806CN_treatment_control_30d_R2	root	MN1806CN	--	Control	31341170	PRJNA514200	32183362	0.7958	2019-04-22
SRX5235236	MN1806CN_treatment_control_30d_R1	root	MN1806CN	--	Control	31341170	PRJNA514200	24104763	0.739	2019-04-22
SRX5235237	MN1806CN_treatment_SCNAphid_30d_R3	root	MN1806CN	--	Heterodera glycines	31341170	PRJNA514200	43325617	0.7341	2019-04-22
SRX5235238	MN1806CN_treatment_SCNAphid_30d_R2	root	MN1806CN	--	Heterodera glycines	31341170	PRJNA514200	27765044	0.7984	2019-04-22
SRX5235239	MN1806CN_treatment_SCNAphid_30d_R1	root	MN1806CN	--	Heterodera glycines	31341170	PRJNA514200	19498275	0.7585	2019-04-22
SRX5235240	MN1806CN_treatment_Aphid_30d_R3	root	MN1806CN	--	Aphis glycines	31341170	PRJNA514200	26617069	0.8147	2019-04-22
SRX5235241	MN1806CN_treatment_Aphid_30d_R2	root	MN1806CN	--	Aphis glycines	31341170	PRJNA514200	21708115	0.742	2019-04-22
SRX5235242	MN1806CN_treatment_Aphid_30d_R1	root	MN1806CN	--	Aphis glycines	31341170	PRJNA514200	20903446	0.7939	2019-04-22
SRX5235243	MN1806CN_treatment_SCN_30d_R3	root	MN1806CN	--	Heterodera glycines	31341170	PRJNA514200	20653286	0.757	2019-04-22
SRX5235244	MN1806CN_treatment_SCN_30d_R2	root	MN1806CN	--	Heterodera glycines	31341170	PRJNA514200	22192100	0.8177	2019-04-22
SRX5235245	PI518671_treatment_SCNAphid_5d_R3	root	PI518671	--	Heterodera glycines and Aphis glycines	31341170	PRJNA514200	16889301	0.853	2019-04-22
SRX5235246	PI518671_treatment_SCNAphid_5d_R2	root	PI518671	--	Heterodera glycines and Aphis glycines	31341170	PRJNA514200	57520568	0.8289	2019-04-22
SRX5235247	MN1806CN_treatment_SCN_5d_R2	root	MN1806CN	--	Heterodera glycines	31341170	PRJNA514200	20043049	0.856	2019-04-22
SRX5235248	MN1806CN_treatment_SCN_5d_R1	root	MN1806CN	--	Heterodera glycines	31341170	PRJNA514200	25443012	0.8428	2019-04-22
SRX5235249	MN1806CN_treatment_Aphid_5d_R1	root	MN1806CN	--	Aphis glycines	31341170	PRJNA514200	20503738	0.7997	2019-04-22
SRX5235250	MN1806CN_treatment_SCN_5d_R3	root	MN1806CN	--	Heterodera glycines	31341170	PRJNA514200	9847269	0.8447	2019-04-22
SRX5235251	MN1806CN_treatment_Aphid_5d_R3	root	MN1806CN	--	Aphis glycines	31341170	PRJNA514200	19094540	0.8307	2019-04-22
SRX5235252	MN1806CN_treatment_Aphid_5d_R2	root	MN1806CN	--	Aphis glycines	31341170	PRJNA514200	14359303	0.8334	2019-04-22
SRX5235253	MN1806CN_treatment_SCNAphid_5d_R2	root	MN1806CN	--	Heterodera glycines	31341170	PRJNA514200	22488050	0.837	2019-04-22
SRX5235254	MN1806CN_treatment_SCNAphid_5d_R1	root	MN1806CN	--	Heterodera glycines	31341170	PRJNA514200	20636498	0.7908	2019-04-22
SRX5235255	MN1806CN_treatment_control_5d_R3	root	MN1806CN	--	Control	31341170	PRJNA514200	21327385	0.7378	2019-04-22
SRX5235256	MN1806CN_treatment_SCN_30d_R1	root	MN1806CN	--	Heterodera glycines	31341170	PRJNA514200	25200882	0.722	2019-04-22
SRX5235257	PI518671_treatment_SCNAphid_30d_R3	root	PI518671	--	Heterodera glycines and Aphis glycines	31341170	PRJNA514200	27673846	0.8438	2019-04-22
SRX5235258	PI518671_treatment_Aphid_30d_R1	root	PI518671	--	Aphis glycines	31341170	PRJNA514200	24553476	0.8266	2019-04-22
SRX5235259	PI518671_treatment_SCN_30d_R3	root	PI518671	--	Heterodera glycines	31341170	PRJNA514200	23663582	0.8752	2019-04-22
SRX5235260	PI518671_treatment_SCN_30d_R2	root	PI518671	--	Heterodera glycines	31341170	PRJNA514200	20569129	0.8726	2019-04-22
SRX5235261	PI518671_treatment_SCN_30d_R1	root	PI518671	--	Heterodera glycines	31341170	PRJNA514200	29875777	0.8712	2019-04-22
SRX5235262	PI518671_treatment_SCNAphid_30d_R2	root	PI518671	--	Heterodera glycines and Aphis glycines	31341170	PRJNA514200	22378982	0.8565	2019-04-22
SRX5235263	PI518671_treatment_SCNAphid_30d_R1	root	PI518671	--	Heterodera glycines and Aphis glycines	31341170	PRJNA514200	23727017	0.8802	2019-04-22
SRX5235264	PI518671_treatment_Aphid_30d_R3	root	PI518671	--	Aphis glycines	31341170	PRJNA514200	37691731	0.8331	2019-04-22
SRX5235265	PI518671_treatment_Aphid_30d_R2	root	PI518671	--	Aphis glycines	31341170	PRJNA514200	25372180	0.8334	2019-04-22
SRX5290110	F12h_1_1	root	Qihuang34	--	Flooding 12h	31604973	PRJNA516324	23303775	0.765	2019-02-08
SRX5290111	F12h_2_1	root	Qihuang34	--	Flooding 12h	31604973	PRJNA516324	23761816	0.7246	2019-02-08
SRX5290112	F6h_2_1	root	Qihuang34	--	Flooding 6h	31604973	PRJNA516324	23517626	0.75	2019-02-08
SRX5290113	F6h_3_1	root	Qihuang34	--	Flooding 6h	31604973	PRJNA516324	23698072	0.7523	2019-02-08
SRX5290114	F3h_3_1	root	Qihuang34	--	Flooding 3h	31604973	PRJNA516324	23495296	0.7567	2019-02-08
SRX5290115	F6h_1_1	root	Qihuang34	--	Flooding 6h	31604973	PRJNA516324	23785932	0.7606	2019-02-08
SRX5290116	F3h_1_1	root	Qihuang34	--	Flooding 3h	31604973	PRJNA516324	23675870	0.7581	2019-02-08
SRX5290117	F3h_2_1	root	Qihuang34	--	Flooding 3h	31604973	PRJNA516324	23667740	0.7612	2019-02-08
SRX5290118	CK24h_2_1	root	Qihuang34	--	control 24h	31604973	PRJNA516324	23369106	0.7447	2019-02-08
SRX5290119	CK24h_3_1	root	Qihuang34	--	control 24h	31604973	PRJNA516324	23446178	0.7533	2019-02-08
SRX5290120	F24h_3_1	root	Qihuang34	--	Flooding 24h	31604973	PRJNA516324	23666644	0.7554	2019-02-08
SRX5290121	F24h_2_1	root	Qihuang34	--	Flooding 24h	31604973	PRJNA516324	23698564	0.7533	2019-02-08
SRX5290122	F24h_1_1	root	Qihuang34	--	Flooding 24h	31604973	PRJNA516324	23669449	0.7542	2019-02-08
SRX5290123	F12h_3_1	root	Qihuang34	--	Flooding 12h	31604973	PRJNA516324	23540784	0.7381	2019-02-08
SRX5290124	CK12h_3_1	root	Qihuang34	--	control 12h	31604973	PRJNA516324	23250924	0.7612	2019-02-08
SRX5290125	CK24h_1_1	root	Qihuang34	--	control 24h	31604973	PRJNA516324	23362057	0.7533	2019-02-08
SRX5290126	CK6h_2_1	root	Qihuang34	--	control 6h	31604973	PRJNA516324	23657664	0.7572	2019-02-08
SRX5290127	CK6h_3_1	root	Qihuang34	--	control 6h	31604973	PRJNA516324	23382081	0.7471	2019-02-08
SRX5290128	CK12h_1_1	root	Qihuang34	--	control 12h	31604973	PRJNA516324	23199220	0.7662	2019-02-08
SRX5290129	CK12h_2_1	root	Qihuang34	--	control 12h	31604973	PRJNA516324	23456026	0.7682	2019-02-08
SRX5290130	CK3h_1_1	root	Qihuang34	--	control 3h	31604973	PRJNA516324	23366489	0.7531	2019-02-08
SRX5290131	CK3h_2_1	root	Qihuang34	--	control 3h	31604973	PRJNA516324	23469017	0.7496	2019-02-08
SRX5290132	CK3h_3_1	root	Qihuang34	--	control 3h	31604973	PRJNA516324	23180419	0.7523	2019-02-08
SRX5290133	CK6h_1_1	root	Qihuang34	--	control 6h	31604973	PRJNA516324	23305020	0.7497	2019-02-08
SRX5893324	Fe_T1T2_R_c	root	PI548533	--	24 hours -Fe, 48 hours +Fe, 24 hours -Fe	31655948	PRJNA544698	25973201	0.8597	2019-06-04
SRX5893325	Fe_T2_R_b	root	PI548533	--	24 hours +Fe, 48 hours +Fe, 24 hours -Fe	31655948	PRJNA544698	22395780	0.8543	2019-06-04
SRX5893326	Fe_T2_R_c	root	PI548533	--	24 hours +Fe, 48 hours +Fe, 24 hours -Fe	31655948	PRJNA544698	23772331	0.858	2019-06-04
SRX5893327	Pi_T1_R_a	root	PI548533	--	24 hours -Pi	31655948	PRJNA544698	19129245	0.8687	2019-06-04
SRX5893328	Fe_T1Rec_R_b	root	PI548533	--	24 hours -Fe, 48 hours +Fe	31655948	PRJNA544698	20943651	0.8514	2019-06-04
SRX5893329	Fe_T1Rec_R_c	root	PI548533	--	24 hours -Fe, 48 hours +Fe	31655948	PRJNA544698	28345636	0.8583	2019-06-04
SRX5893330	Fe_T1T2_R_a	root	PI548533	--	24 hours -Fe, 48 hours +Fe, 24 hours -Fe	31655948	PRJNA544698	27570080	0.8648	2019-06-04
SRX5893331	Fe_T1T2_R_b	root	PI548533	--	24 hours -Fe, 48 hours +Fe, 24 hours -Fe	31655948	PRJNA544698	26271600	0.8576	2019-06-04
SRX5893334	Pi_T1_R_b	root	PI548533	--	24 hours -Pi	31655948	PRJNA544698	24928249	0.792	2019-06-04
SRX5893335	Pi_T1_R_c	root	PI548533	--	24 hours -Pi	31655948	PRJNA544698	23207483	0.8529	2019-06-04
SRX5893337	Pi_T1Rec_R_a	root	PI548533	--	24 hours -Pi, 48 hours +Pi	31655948	PRJNA544698	20335167	0.8615	2019-06-04
SRX5893340	C_T1Rec_R_c	root	PI548533	--	24 hours +Fe+Pi, 48 hours +Fe+Pi	31655948	PRJNA544698	22969994	0.8625	2019-06-04
SRX5893341	Pi_T2_R_b	root	PI548533	--	24 hours +Pi, 48 hours +Pi, 24 hours -Pi	31655948	PRJNA544698	23769983	0.7888	2019-06-04
SRX5893342	C_T2_R_b	root	PI548533	--	24 hours +Fe+Pi, 48 hours +Fe+Pi, 24 hours +Fe+Pi	31655948	PRJNA544698	25277171	0.864	2019-06-04
SRX5893343	C_T2_R_a	root	PI548533	--	24 hours +Fe+Pi, 48 hours +Fe+Pi, 24 hours +Fe+Pi	31655948	PRJNA544698	27459022	0.8664	2019-06-04
SRX5893344	C_T1_R_b	root	PI548533	--	24 hours +Fe,+Pi	31655948	PRJNA544698	27133502	0.8623	2019-06-04
SRX5893345	C_T1_R_a	root	PI548533	--	24 hours +Fe,+Pi	31655948	PRJNA544698	23767546	0.8663	2019-06-04
SRX5893346	C_T1Rec_R_a	root	PI548533	--	24 hours +Fe+Pi, 48 hours +Fe+Pi	31655948	PRJNA544698	23789020	0.8688	2019-06-04
SRX5893347	C_T1_R_c	root	PI548533	--	24 hours +Fe,+Pi	31655948	PRJNA544698	24784387	0.8571	2019-06-04
SRX5893348	Pi_T1T2_R_a	root	PI548533	--	24 hours -Pi, 48 hours +Pi, 24 hours -Pi	31655948	PRJNA544698	20586236	0.8596	2019-06-04
SRX5893349	Pi_T1T2_R_c	root	PI548533	--	24 hours -Pi, 48 hours +Pi, 24 hours -Pi	31655948	PRJNA544698	22628990	0.8568	2019-06-04
SRX5893350	Pi_T1T2_R_b	root	PI548533	--	24 hours -Pi, 48 hours +Pi, 24 hours -Pi	31655948	PRJNA544698	23529905	0.7892	2019-06-04
SRX5893352	Pi_T2_R_a	root	PI548533	--	24 hours +Pi, 48 hours +Pi, 24 hours -Pi	31655948	PRJNA544698	22225018	0.8599	2019-06-04
SRX5893353	Pi_T1Rec_R_c	root	PI548533	--	24 hours -Pi, 48 hours +Pi	31655948	PRJNA544698	20021440	0.8632	2019-06-04
SRX5893357	Pi_T2_R_c	root	PI548533	--	24 hours +Pi, 48 hours +Pi, 24 hours -Pi	31655948	PRJNA544698	22084833	0.8623	2019-06-04
SRX5893358	Fe_T1Rec_R_a	root	PI548533	--	24 hours -Fe, 48 hours +Fe	31655948	PRJNA544698	23366022	0.8696	2019-06-04
SRX5893359	Fe_T1_R_c	root	PI548533	--	24 hours -Fe	31655948	PRJNA544698	25390879	0.8596	2019-06-04
SRX5893364	Fe_T1_R_b	root	PI548533	--	24 hours -Fe	31655948	PRJNA544698	26291939	0.8577	2019-06-04
SRX5893365	Fe_T1_R_a	root	PI548533	--	24 hours -Fe	31655948	PRJNA544698	26535393	0.8698	2019-06-04
SRX5893373	Pi_T1Rec_R_b	root	PI548533	--	24 hours -Pi, 48 hours +Pi	31655948	PRJNA544698	23956824	0.7914	2019-06-04
SRX5893377	C_T1Rec_R_b	root	PI548533	--	24 hours +Fe+Pi, 48 hours +Fe+Pi	31655948	PRJNA544698	27251429	0.8603	2019-06-04
SRX6057413	Root_Inf_36H	root	PI437970	--	Infected	--	PRJNA548564	73407093	0.995	2020-07-12
SRX6057414	Root_Mock_36H	root	PI437970	--	Mock	--	PRJNA548564	95750338	0.995	2020-07-12
SRX6057419	Root_Inf_24H	root	PI437970	--	Infected	--	PRJNA548564	89472015	0.9955	2020-07-12
SRX6057420	Root_Mock_24H	root	PI437970	--	Mock	--	PRJNA548564	65446928	0.9951	2020-07-12
SRX6057423	Root_Inf_12H	root	PI437970	--	Infected	--	PRJNA548564	64185495	0.9954	2020-07-12
SRX6057424	Root_Mock_12H	root	PI437970	--	Mock	--	PRJNA548564	58188058	0.9953	2020-07-12
SRX6426404	SFv1_D7	root	Sloan	--	Fusarium virgliforme Inoculated	--	PRJNA549915	62165256	0.958	2020-03-27
SRX6426409	SM3_D7	root	Sloan	--	Mock Inoculated	--	PRJNA549915	86297024	0.9531	2020-03-27
SRX6426410	SM3_D4	root	Sloan	--	Mock Inoculated	--	PRJNA549915	88701076	0.9513	2020-03-27
SRX6426411	SM3_D14	root	Sloan	--	Mock Inoculated	--	PRJNA549915	71596184	0.962	2020-03-27
SRX6426412	SM2_D10	root	Sloan	--	Mock Inoculated	--	PRJNA549915	70822497	0.9554	2020-03-27
SRX6426413	SFv3_D2	root	Sloan	--	Fusarium virgliforme Inoculated	--	PRJNA549915	192510633	0.9383	2020-03-27
SRX6426414	SFv3_D0	root	Sloan	--	Fusarium virgliforme Inoculated	--	PRJNA549915	153297648	0.9356	2020-03-27
SRX6426415	SFv2_D14	root	Sloan	--	Fusarium virgliforme Inoculated	--	PRJNA549915	100353428	0.941	2020-03-27
SRX6426417	SFv2_D7	root	Sloan	--	Fusarium virgliforme Inoculated	--	PRJNA549915	73889856	0.9553	2020-03-27
SRX6426418	SFv2_D4	root	Sloan	--	Fusarium virgliforme Inoculated	--	PRJNA549915	236812300	0.9382	2020-03-27
SRX6426419	SFv2_D2	root	Sloan	--	Fusarium virgliforme Inoculated	--	PRJNA549915	184465304	0.9395	2020-03-27
SRX6426420	SFv2_D0	root	Sloan	--	Fusarium virgliforme Inoculated	--	PRJNA549915	214671587	0.9368	2020-03-27
SRX6426421	SFv1_D14	root	Sloan	--	Fusarium virgliforme Inoculated	--	PRJNA549915	85790672	0.9465	2020-03-27
SRX6426423	SM2_D2	root	Sloan	--	Mock Inoculated	--	PRJNA549915	69172770	0.9523	2020-03-27
SRX6426424	SM2_D0	root	Sloan	--	Mock Inoculated	--	PRJNA549915	86283525	0.9524	2020-03-27
SRX6426425	SM2_D7	root	Sloan	--	Mock Inoculated	--	PRJNA549915	88982662	0.9541	2020-03-27
SRX6426426	SM2_D4	root	Sloan	--	Mock Inoculated	--	PRJNA549915	63401747	0.9541	2020-03-27
SRX6426429	SM3_D2	root	Sloan	--	Mock Inoculated	--	PRJNA549915	70815831	0.9501	2020-03-27
SRX6426430	SFv2_D10	root	Sloan	--	Fusarium virgliforme Inoculated	--	PRJNA549915	81567764	0.9486	2020-03-27
SRX6426432	SM3_D10	root	Sloan	--	Mock Inoculated	--	PRJNA549915	59588011	0.9313	2020-03-27
SRX6426433	SM3_D0	root	Sloan	--	Mock Inoculated	--	PRJNA549915	77487710	0.9451	2020-03-27
SRX6426435	SM2_D14	root	Sloan	--	Mock Inoculated	--	PRJNA549915	73402930	0.963	2020-03-27
SRX6426444	SFv1_D10	root	Sloan	--	Fusarium virgliforme Inoculated	--	PRJNA549915	56253915	0.9415	2020-03-27
SRX6426445	SM1_D10	root	Sloan	--	Mock Inoculated	--	PRJNA549915	86199927	0.9555	2020-03-27
SRX6426446	SM1_D14	root	Sloan	--	Mock Inoculated	--	PRJNA549915	50409309	0.9363	2020-03-27
SRX6426448	SFv3_D4	root	Sloan	--	Fusarium virgliforme Inoculated	--	PRJNA549915	194685781	0.9313	2020-03-27
SRX6426449	SFv3_D7	root	Sloan	--	Fusarium virgliforme Inoculated	--	PRJNA549915	61453551	0.9414	2020-03-27
SRX6426450	SFv3_D10	root	Sloan	--	Fusarium virgliforme Inoculated	--	PRJNA549915	76705432	0.9428	2020-03-27
SRX6426451	SFv3_D14	root	Sloan	--	Fusarium virgliforme Inoculated	--	PRJNA549915	70420024	0.8966	2020-03-27
SRX6426452	SM1_D0	root	Sloan	--	Mock Inoculated	--	PRJNA549915	96456628	0.9541	2020-03-27
SRX6426453	SM1_D2	root	Sloan	--	Mock Inoculated	--	PRJNA549915	70086264	0.9516	2020-03-27
SRX6426454	SM1_D4	root	Sloan	--	Mock Inoculated	--	PRJNA549915	88141485	0.9497	2020-03-27
SRX6426455	SM1_D7	root	Sloan	--	Mock Inoculated	--	PRJNA549915	83046470	0.9553	2020-03-27
SRX6426464	SFv1_D0	root	Sloan	--	Fusarium virgliforme Inoculated	--	PRJNA549915	166551581	0.9348	2020-03-27
SRX6426465	SFv1_D2	root	Sloan	--	Fusarium virgliforme Inoculated	--	PRJNA549915	188073041	0.9427	2020-03-27
SRX6426473	SFv1_D4	root	Sloan	--	Fusarium virgliforme Inoculated	--	PRJNA549915	217536383	0.9441	2020-03-27
SRX6918879	M01 D0 ct	Roots without infection	Misty	--	mock	31749312	PRJNA574764	43968377	0.707	2020-10-27
SRX6918880	M02 D0 ct	Roots without infection	Misty	--	mock	31749312	PRJNA574764	42256293	0.6481	2020-10-27
SRX6918881	M11 D14 ct	Roots without infection	Misty	--	mock	31749312	PRJNA574764	43191685	0.7523	2020-10-27
SRX6918882	M12 D14 ct	Roots without infection	Misty	--	mock	31749312	PRJNA574764	60279067	0.6436	2020-10-27
SRX6918883	M13 D21 ct	Roots without infection	Misty	--	mock	31749312	PRJNA574764	44090803	0.6674	2020-10-27
SRX6918884	M14 D21 ct	Roots without infection	Misty	--	mock	31749312	PRJNA574764	49168765	0.7008	2020-10-27
SRX6918885	M15 D21 ct	Roots without infection	Misty	--	mock	31749312	PRJNA574764	40814536	0.7105	2020-10-27
SRX6918886	M16 D4 inf	Infected roots	Misty	--	4dpi P.sojae	31749312	PRJNA574764	41245998	0.7098	2020-10-27
SRX6918887	M17 D4 inf	Infected roots	Misty	--	4dpi P.sojae	31749312	PRJNA574764	39484561	0.7049	2020-10-27
SRX6918888	M18 D4 inf	Infected roots	Misty	--	4dpi P.sojae	31749312	PRJNA574764	50735852	0.7215	2020-10-27
SRX6918889	M19 D7 inf	Infected roots	Misty	--	7dpi P.sojae	31749312	PRJNA574764	40089348	0.8068	2020-10-27
SRX6918890	M20 D7 inf	Infected roots	Misty	--	7dpi P.sojae	31749312	PRJNA574764	37608723	0.476	2020-10-27
SRX6918891	M03 D0 ct	Roots without infection	Misty	--	mock	31749312	PRJNA574764	49652098	0.6685	2020-10-27
SRX6918892	M21 D7 inf	Infected roots	Misty	--	7dpi P.sojae	31749312	PRJNA574764	50593788	0.7672	2020-10-27
SRX6918893	M22 D14 inf	Infected roots	Misty	--	14dpi P.sojae	31749312	PRJNA574764	35541246	0.6579	2020-10-27
SRX6918894	M23 D14 inf	Infected roots	Misty	--	14dpi P.sojae	31749312	PRJNA574764	83037955	0.5694	2020-10-27
SRX6918895	M24 D14 inf	Infected roots	Misty	--	14dpi P.sojae	31749312	PRJNA574764	53153051	0.024	2020-10-27
SRX6918896	M25 D14 inf	Infected roots	Misty	--	14dpi P.sojae	31749312	PRJNA574764	23344279	0.7324	2020-10-27
SRX6918897	P01 D0 ct	Roots without infection	PI449459	--	mock	31749312	PRJNA574764	31136682	0.7566	2020-10-27
SRX6918898	P02 D0 ct	Roots without infection	PI449459	--	mock	31749312	PRJNA574764	28409985	0.8227	2020-10-27
SRX6918899	P03 D0 ct	Roots without infection	PI449459	--	mock	31749312	PRJNA574764	25470153	0.7705	2020-10-27
SRX6918900	P04 D4 ct	Roots without infection	PI449459	--	mock	31749312	PRJNA574764	33782901	0.7773	2020-10-27
SRX6918901	P05 D4 ct	Roots without infection	PI449459	--	mock	31749312	PRJNA574764	25098494	0.8288	2020-10-27
SRX6918902	M04 D4 ct	Roots without infection	Misty	--	mock	31749312	PRJNA574764	45201645	0.7102	2020-10-27
SRX6918903	P06 D4 ct	Roots without infection	PI449459	--	mock	31749312	PRJNA574764	72687610	0.7794	2020-10-27
SRX6918904	P07 D7 ct	Roots without infection	PI449459	--	mock	31749312	PRJNA574764	68221286	0.8527	2020-10-27
SRX6918905	P08 D7 ct	Roots without infection	PI449459	--	mock	31749312	PRJNA574764	29257751	0.6659	2020-10-27
SRX6918906	P09 D7 ct	Roots without infection	PI449459	--	mock	31749312	PRJNA574764	73410548	0.746	2020-10-27
SRX6918907	P10 D14 ct	Roots without infection	PI449459	--	mock	31749312	PRJNA574764	44783078	0.293	2020-10-27
SRX6918908	P11 D14 ct	Roots without infection	PI449459	--	mock	31749312	PRJNA574764	39784004	0.7821	2020-10-27
SRX6918909	P12 D14 ct	Roots without infection	PI449459	--	mock	31749312	PRJNA574764	44285382	0.8023	2020-10-27
SRX6918910	P13 D21 ct	Roots without infection	PI449459	--	mock	31749312	PRJNA574764	25853957	0.8125	2020-10-27
SRX6918911	P14 D21 ct	Roots without infection	PI449459	--	mock	31749312	PRJNA574764	27805033	0.7425	2020-10-27
SRX6918912	P15 D21 ct	Roots without infection	PI449459	--	mock	31749312	PRJNA574764	38245102	0.7824	2020-10-27
SRX6918913	M05 D4 ct	Roots without infection	Misty	--	mock	31749312	PRJNA574764	49202914	0.743	2020-10-27
SRX6918914	P16 D4 inf	Infected roots	PI449459	--	4dpi P.sojae	31749312	PRJNA574764	36055821	0.8073	2020-10-27
SRX6918915	P17 D4 inf	Infected roots	PI449459	--	4dpi P.sojae	31749312	PRJNA574764	37965043	0.7783	2020-10-27
SRX6918916	P18 D4 inf	Infected roots	PI449459	--	4dpi P.sojae	31749312	PRJNA574764	53804304	0.6406	2020-10-27
SRX6918917	P19 D7 inf	Infected roots	PI449459	--	7dpi P.sojae	31749312	PRJNA574764	30442939	0.7961	2020-10-27
SRX6918918	P20 D7 inf	Infected roots	PI449459	--	7dpi P.sojae	31749312	PRJNA574764	49102953	0.802	2020-10-27
SRX6918919	P21 D7 inf	Infected roots	PI449459	--	7dpi P.sojae	31749312	PRJNA574764	38706647	0.7573	2020-10-27
SRX6918920	P22 D14 inf	Infected roots	PI449459	--	14dpi P.sojae	31749312	PRJNA574764	46732445	0.7722	2020-10-27
SRX6918921	P23 D14 inf	Infected roots	PI449459	--	14dpi P.sojae	31749312	PRJNA574764	51967876	0.7432	2020-10-27
SRX6918922	P24 D14 inf	Infected roots	PI449459	--	14dpi P.sojae	31749312	PRJNA574764	38311572	0.6819	2020-10-27
SRX6918923	P25 D21 inf	Infected roots	PI449459	--	21dpi P.sojae	31749312	PRJNA574764	17625258	0.0164	2020-10-27
SRX6918924	M06 D4 ct	Roots without infection	Misty	--	mock	31749312	PRJNA574764	55308770	0.684	2020-10-27
SRX6918925	P26 D21 inf	Infected roots	PI449459	--	21dpi P.sojae	31749312	PRJNA574764	25633289	0.8108	2020-10-27
SRX6918926	P27 D21 inf	Infected roots	PI449459	--	21dpi P.sojae	31749312	PRJNA574764	20479658	0.686	2020-10-27
SRX6918927	M07 D7 ct	Roots without infection	Misty	--	mock	31749312	PRJNA574764	34311924	0.6383	2020-10-27
SRX6918928	M08 D7 ct	Roots without infection	Misty	--	mock	31749312	PRJNA574764	48388342	0.5961	2020-10-27
SRX6918929	M09 D7 ct	Roots without infection	Misty	--	mock	31749312	PRJNA574764	34186615	0.7109	2020-10-27
SRX6918930	M10 D14 ct	Roots without infection	Misty	--	mock	31749312	PRJNA574764	50437570	0.7485	2020-10-27
SRX6922605	DRO_CT_R_1	root	Williams 82	--	drought control*	--	PRJNA574626	22737169	0.5803	2020-06-09
SRX6922606	DRO_CT_R_2	root	Williams 82	--	drought control*	--	PRJNA574626	22349298	0.7329	2020-06-09
SRX6922607	DRO_CT_R_3	root	Williams 82	--	drought control*	--	PRJNA574626	20516376	0.6658	2020-06-09
SRX6922608	DRO_5D_R_1	root	Williams 82	--	5d drought*	--	PRJNA574626	23253954	0.6342	2020-06-09
SRX6922609	DRO_5D_R_2	root	Williams 82	--	5d drought*	--	PRJNA574626	26416044	0.6316	2020-06-09
SRX6922610	DRO_5D_R_3	root	Williams 82	--	5d drought*	--	PRJNA574626	21707388	0.8072	2020-06-09
SRX6922611	DRO_6D_R_1	root	Williams 82	--	6d drought*	--	PRJNA574626	32564219	0.7368	2020-06-09
SRX6922612	DRO_6D_R_2	root	Williams 82	--	6d drought*	--	PRJNA574626	25141833	0.7893	2020-06-09
SRX6922614	DRO_6D_R_3	root	Williams 82	--	6d drought*	--	PRJNA574626	26465079	0.8037	2020-06-09
SRX6922615	DRO_REC_R_1	root	Williams 82	--	6d drought 1d recovery*	--	PRJNA574626	9997336	0.7922	2020-06-09
SRX6922616	DRO_REC_R_2	root	Williams 82	--	6d drought 1d recovery*	--	PRJNA574626	26393599	0.7098	2020-06-09
SRX6922617	DRO_REC_R_3	root	Williams 82	--	6d drought 1d recovery*	--	PRJNA574626	16836866	0.7999	2020-06-09
SRX6922625	SUB_CT_R_1	root	Williams 82	--	Submergence control*	--	PRJNA574626	33944011	0.5755	2020-06-09
SRX6922626	SUB_CT_R_2	root	Williams 82	--	Submergence control*	--	PRJNA574626	27645772	0.6959	2020-06-09
SRX6922627	SUB_CT_R_3	root	Williams 82	--	Submergence control*	--	PRJNA574626	31444676	0.5797	2020-06-09
SRX6922628	SUB_1D_R_1	root	Williams 82	--	1d submergence*	--	PRJNA574626	31846906	0.6768	2020-06-09
SRX6922629	SUB_1D_R_2	root	Williams 82	--	1d submergence*	--	PRJNA574626	30344920	0.7234	2020-06-09
SRX6922631	SUB_1D_R_3	root	Williams 82	--	1d submergence*	--	PRJNA574626	31632868	0.6711	2020-06-09
SRX6922632	SUB_2D_R_1	root	Williams 82	--	2d submergence*	--	PRJNA574626	33216308	0.6528	2020-06-09
SRX6922633	SUB_2D_R_2	root	Williams 82	--	2d submergence*	--	PRJNA574626	26044950	0.7817	2020-06-09
SRX6922634	SUB_2D_R_3	root	Williams 82	--	2d submergence*	--	PRJNA574626	20804402	0.7329	2020-06-09
SRX6922635	SUB_3D_R_1	root	Williams 82	--	3d submergence*	--	PRJNA574626	35892010	0.6832	2020-06-09
SRX6922636	SUB_3D_R_2	root	Williams 82	--	3d submergence*	--	PRJNA574626	28887920	0.7816	2020-06-09
SRX6922637	SUB_3D_R_3	root	Williams 82	--	3d submergence*	--	PRJNA574626	29029277	0.7631	2020-06-09
SRX6922638	SUB_REC_R_1	root	Williams 82	--	3d submergence 1d recovery*	--	PRJNA574626	33743726	0.5763	2020-06-09
SRX6922639	SUB_REC_R_2	root	Williams 82	--	3d submergence 1d recovery*	--	PRJNA574626	33709354	0.6859	2020-06-09
SRX6922640	SUB_REC_R_3	root	Williams 82	--	3d submergence 1d recovery*	--	PRJNA574626	90465689	0.516	2020-06-09
SRX7053345	PI(-)1	root	Pingliang xiaoheidou; Magellan	--	PI(-)	32152894	PRJNA579241	25465992	0.8803	2019-10-25
SRX7053346	PI(-)2	root	Pingliang xiaoheidou; Magellan	--	PI(-)	32152894	PRJNA579241	22823485	0.8683	2019-10-25
SRX7053347	Mag(+)2	root	Pingliang xiaoheidou; Magellan	--	Mag(+)	32152894	PRJNA579241	31098578	0.864	2019-10-25
SRX7053348	Mag(+)3	root	Pingliang xiaoheidou; Magellan	--	Mag(+)	32152894	PRJNA579241	22359746	0.863	2019-10-25
SRX7053349	PI(-)3	root	Pingliang xiaoheidou; Magellan	--	PI(-)	32152894	PRJNA579241	23789148	0.8759	2019-10-25
SRX7053350	PI(+)1	root	Pingliang xiaoheidou; Magellan	--	PI(+)	32152894	PRJNA579241	24268347	0.7948	2019-10-25
SRX7053351	PI(+)2	root	Pingliang xiaoheidou; Magellan	--	PI(+)	32152894	PRJNA579241	22060302	0.8089	2019-10-25
SRX7053352	PI(+)3	root	Pingliang xiaoheidou; Magellan	--	PI(+)	32152894	PRJNA579241	22460027	0.8014	2019-10-25
SRX7053353	Mag(-)1	root	Pingliang xiaoheidou; Magellan	--	Mag(-)	32152894	PRJNA579241	22129339	0.8766	2019-10-25
SRX7053354	Mag(-)2	root	Pingliang xiaoheidou; Magellan	--	Mag(-)	32152894	PRJNA579241	22874453	0.8828	2019-10-25
SRX7053355	Mag(-)3	root	Pingliang xiaoheidou; Magellan	--	Mag(-)	32152894	PRJNA579241	26032165	0.8847	2019-10-25
SRX7053356	Mag(+)1	root	Pingliang xiaoheidou; Magellan	--	Mag(+)	32152894	PRJNA579241	21762714	0.852	2019-10-25
SRX7200265	M90-24_6hAl_Rep1	root	M90-24	--	6h Al	32560405	PRJNA591095	17019201	0.9104	2020-12-02
SRX7200266	M90-24_6hAl_Rep2	root	M90-24	--	6h Al	32560405	PRJNA591095	21098226	0.9076	2020-12-02
SRX7200267	Pella_6hCK_Rep1	root	Pella	--	6h CK	32560405	PRJNA591095	20937897	0.9267	2020-12-02
SRX7200268	Pella_6hCK_Rep2	root	Pella	--	6h CK	32560405	PRJNA591095	15548716	0.9212	2020-12-02
SRX7200269	Pella_12hAl_Rep1	root	Pella	--	12h Al	32560405	PRJNA591095	15953669	0.9157	2020-12-02
SRX7200270	Pella_12hAl_Rep2	root	Pella	--	12h Al	32560405	PRJNA591095	19445244	0.9149	2020-12-02
SRX7200271	Pella_12hCK_Rep1	root	Pella	--	12h CK	32560405	PRJNA591095	16011895	0.9162	2020-12-02
SRX7200272	Pella_12hCK_Rep2	root	Pella	--	12h CK	32560405	PRJNA591095	19376595	0.9126	2020-12-02
SRX7200273	M90-24_6hCK_Rep1	root	M90-24	--	6h CK	32560405	PRJNA591095	17849273	0.9143	2020-12-02
SRX7200274	M90-24_6hCK_Rep2	root	M90-24	--	6h CK	32560405	PRJNA591095	21071192	0.9111	2020-12-02
SRX7200275	M90-24_12hAl_Rep1	root	M90-24	--	12h Al	32560405	PRJNA591095	20628776	0.8959	2020-12-02
SRX7200276	M90-24_12hAl_Rep2	root	M90-24	--	12h Al	32560405	PRJNA591095	20868809	0.897	2020-12-02
SRX7200277	M90-24_12hCK_Rep1	root	M90-24	--	12h CK	32560405	PRJNA591095	21248117	0.9109	2020-12-02
SRX7200278	M90-24_12hCK_Rep2	root	M90-24	--	12h CK	32560405	PRJNA591095	19075634	0.9093	2020-12-02
SRX7200279	Pella_6hAl_Rep1	root	Pella	--	6h Al	32560405	PRJNA591095	23051770	0.9245	2020-12-02
SRX7200280	Pella_6hAl_Rep2	root	Pella	--	6h Al	32560405	PRJNA591095	27630905	0.9268	2020-12-02
SRX7214578	NN_HP_RS_R1	root	Nan-nong94-156	--	control	31961887	PRJNA591736	52864625	0.7829	2019-11-27
SRX7214579	NN_HP_RS_R2	root	Nan-nong94-156	--	control	31961887	PRJNA591736	50342961	0.8368	2019-11-27
SRX7214580	BG_LP_RS_R2	root	Bogao	--	low Pi	31961887	PRJNA591736	44214699	0.7895	2019-11-27
SRX7214581	BG_LP_RS_R3	root	Bogao	--	low Pi	31961887	PRJNA591736	42598863	0.7796	2019-11-27
SRX7214582	NN_HP_RS_R3	root	Nan-nong94-156	--	control	31961887	PRJNA591736	53278996	0.7853	2019-11-27
SRX7214583	NN_LP_RS_R1	root	Nan-nong94-156	--	low Pi	31961887	PRJNA591736	49676957	0.827	2019-11-27
SRX7214584	NN_LP_RS_R2	root	Nan-nong94-156	--	low Pi	31961887	PRJNA591736	37751627	0.7932	2019-11-27
SRX7214585	NN_LP_RS_R3	root	Nan-nong94-156	--	low Pi	31961887	PRJNA591736	49797346	0.8275	2019-11-27
SRX7214586	BG_HP_RS_R1	root	Bogao	--	control	31961887	PRJNA591736	43438629	0.803	2019-11-27
SRX7214587	BG_HP_RS_R2	root	Bogao	--	control	31961887	PRJNA591736	41664803	0.8119	2019-11-27
SRX7214588	BG_HP_RS_R3	root	Bogao	--	control	31961887	PRJNA591736	39040385	0.7728	2019-11-27
SRX7214589	BG_LP_RS_R1	root	Bogao	--	low Pi	31961887	PRJNA591736	39090687	0.8252	2019-11-27
SRX7519610	CK1	root	HN48	--	control	33087042	PRJNA599037	32595765	0.7968	2020-01-08
SRX7519611	CK2	root	HN48	--	control	33087042	PRJNA599037	39330193	0.7699	2020-01-08
SRX7519612	CK3	root	HN48	--	control	33087042	PRJNA599037	35997001	0.8105	2020-01-08
SRX7519613	F1	root	HN48	--	inoculated F. oxysporum*	33087042	PRJNA599037	42691217	0.8273	2020-01-08
SRX7519614	F2	root	HN48	--	inoculated F. oxysporum*	33087042	PRJNA599037	38413084	0.826	2020-01-08
SRX7519615	F3	root	HN48	--	inoculated F. oxysporum*	33087042	PRJNA599037	40909857	0.838	2020-01-08
SRX7519616	AF1	root	HN48	--	AF	33087042	PRJNA599037	43429494	0.8272	2020-01-08
SRX7519617	AF2	root	HN48	--	AF	33087042	PRJNA599037	36794395	0.8224	2020-01-08
SRX7519618	AF3	root	HN48	--	AF	33087042	PRJNA599037	43111278	0.8404	2020-01-08
SRX7697685	CK1	root	HX7	--	control	32582254	PRJNA605520	23542862	0.8844	2020-02-20
SRX7697686	CK2	root	HX7	--	control	32582254	PRJNA605520	20164067	0.8855	2020-02-20
SRX7697687	CK3	root	HX7	--	control	32582254	PRJNA605520	21218655	0.8583	2020-02-20
SRX7697688	Cd1	root	HX7	--	Cadmium*	32582254	PRJNA605520	21660705	0.8749	2020-02-20
SRX7697689	Cd2	root	HX7	--	Cadmium*	32582254	PRJNA605520	21650404	0.8711	2020-02-20
SRX7697690	Cd3	root	HX7	--	Cadmium*	32582254	PRJNA605520	21389822	0.8504	2020-02-20
SRX7964296	WPR-4-h	root	--	--	--	--	PRJNA613577	21709490	0.9554	2020-03-21
SRX7964297	WPR-10-h	root	--	--	--	--	PRJNA613577	22137838	0.947	2020-03-21
SRX7964299	MPR-0-h	root	--	--	--	--	PRJNA613577	28605432	0.9372	2020-03-21
SRX7964300	MPR-4-h	root	--	--	--	--	PRJNA613577	32985400	0.9491	2020-03-21
SRX7964301	MPR-10-h	root	--	--	--	--	PRJNA613577	19000683	0.9545	2020-03-21
SRX7964305	WPR-0-h	root	--	--	--	--	PRJNA613577	28774895	0.9444	2020-03-21
SRX8026957	GRJ-13_R1.fastq.gz	root	Embrapa 48	--	control*	32478791	PRJNA615913	4964773	0.5552	2020-04-01
SRX8026958	GRJ-14_R1.fastq.gz	root	Embrapa 48	--	mild water deficit*	32478791	PRJNA615913	3674619	0.5357	2020-04-01
SRX8026959	GRJ-15_R1.fastq.gz	root	Embrapa 48	--	moderate water deficit*	32478791	PRJNA615913	2850898	0.5357	2020-04-01
SRX8026960	GRJ-16_R1.fastq.gz	root	Embrapa 48	--	severe water deficit*	32478791	PRJNA615913	3602159	0.5722	2020-04-01
SRX8026963	GRJ-5_R1.fastq.gz	root	BR16	--	control*	32478791	PRJNA615913	4007009	0.5482	2020-04-01
SRX8026964	GRJ-6_R1.fastq.gz	root	BR16	--	mild water deficit*	32478791	PRJNA615913	3516437	0.5085	2020-04-01
SRX8026965	GRJ-7_R1.fastq.gz	root	BR16	--	moderate water deficit*	32478791	PRJNA615913	2815011	0.5761	2020-04-01
SRX8026966	GRJ-8_R1.fastq.gz	root	BR16	--	severe water deficit*	32478791	PRJNA615913	3627332	0.5477	2020-04-01
SRX826247	C08_root	root	C08	--	--	--	PRJNA271453	16495238	0.7796	2016-01-02
SRX8893363	Ffe_1	root	Zhonghuang13	--	Free Fe	32819279	PRJNA655258	26124466	0.8834	2020-08-05
SRX8893364	Ffe_2	root	Zhonghuang13	--	Free Fe	32819279	PRJNA655258	25938208	0.8661	2020-08-05
SRX8893365	AFeAS_2	root	Zhonghuang13	--	Add Fe+s	32819279	PRJNA655258	26237777	0.8631	2020-08-05
SRX8893366	AFeAS_3	root	Zhonghuang13	--	Add Fe+s	32819279	PRJNA655258	28101886	0.8664	2020-08-05
SRX8893367	Ffe_3	root	Zhonghuang13	--	Free Fe	32819279	PRJNA655258	27828082	0.8744	2020-08-05
SRX8893368	FFeAS_1	root	Zhonghuang13	--	Free Fe+S	32819279	PRJNA655258	29489898	0.8659	2020-08-05
SRX8893369	FFeAS_2	root	Zhonghuang13	--	Free Fe+S	32819279	PRJNA655258	26301680	0.8709	2020-08-05
SRX8893370	FFeAS_3	root	Zhonghuang13	--	Free Fe+S	32819279	PRJNA655258	33189131	0.8753	2020-08-05
SRX8893371	Afe_1	root	Zhonghuang13	--	Add Fe	32819279	PRJNA655258	31488308	0.8707	2020-08-05
SRX8893372	Afe_2	root	Zhonghuang13	--	Add Fe	32819279	PRJNA655258	34244584	0.8624	2020-08-05
SRX8893373	Afe_3	root	Zhonghuang13	--	Add Fe	32819279	PRJNA655258	26717137	0.8769	2020-08-05
SRX8893374	AFeAS_1	root	Zhonghuang13	--	Add Fe+s	32819279	PRJNA655258	25881634	0.8621	2020-08-05
SRX9098731	HN_5d_1	root	Williams 82	wild type	high nitrogen*	33245793	PRJNA662487	34122826	0.8527	2020-09-09
SRX9098732	HN_5d_2	root	Williams 82	wild type	high nitrogen*	33245793	PRJNA662487	28100847	0.8587	2020-09-09
SRX9098733	HN_5d_3	root	Williams 82	wild type	high nitrogen*	33245793	PRJNA662487	30485771	0.8583	2020-09-09
SRX9098734	LN_5d_1	root	Williams 82	wild type	low nitrogen*	33245793	PRJNA662487	28387871	0.8534	2020-09-09
SRX9098735	LN_5d_2	root	Williams 82	wild type	low nitrogen*	33245793	PRJNA662487	26720663	0.8183	2020-09-09
SRX9098736	LN_5d_3	root	Williams 82	wild type	low nitrogen*	33245793	PRJNA662487	27972863	0.8549	2020-09-09
SRX9108743	Clark -Fe-Pi Root	root	PI548533	--	24 hrs of iron stress	33513952	PRJNA662977	20833093	0.9945	2020-09-12
SRX9108744	Clark -Fe-Pi Root	root	PI548533	--	24 hrs of iron stress	33513952	PRJNA662977	23325018	0.9938	2020-09-12
SRX9108745	Clark -Fe-Pi Root	root	PI548533	--	24 hrs of iron stress	33513952	PRJNA662977	21898208	0.9952	2020-09-12
SRX9141594	WC1L1	root	PI509044	--	No treatment	--	PRJNA664111	11067488	0.9094	2020-12-31
SRX9141595	WC1L2	root	PI509044	--	No treatment	--	PRJNA664111	11082316	0.9072	2020-12-31
SRX9141596	WT3L3	root	PI509044	--	SCN treatment	--	PRJNA664111	14649953	0.9054	2020-12-31
SRX9141597	WT3L4	root	PI509044	--	SCN treatment	--	PRJNA664111	14628005	0.9041	2020-12-31
SRX9141598	PekC1L1	root	Peking PI548402	--	No treatment	--	PRJNA664111	11751694	0.9126	2020-12-31
SRX9141599	PekC1L2	root	Peking PI548402	--	No treatment	--	PRJNA664111	11769827	0.9109	2020-12-31
SRX9141600	PekC2L1	root	Peking PI548402	--	No treatment	--	PRJNA664111	9665352	0.899	2020-12-31
SRX9141601	PekC2L2	root	Peking PI548402	--	No treatment	--	PRJNA664111	9683443	0.8967	2020-12-31
SRX9141602	PekC3L1	root	Peking PI548402	--	No treatment	--	PRJNA664111	11204390	0.8797	2020-12-31
SRX9141603	PekC3L2	root	Peking PI548402	--	No treatment	--	PRJNA664111	11224413	0.8774	2020-12-31
SRX9141604	PekT1L1	root	Peking PI548402	--	SCN treatment	--	PRJNA664111	11251718	0.8989	2020-12-31
SRX9141605	PekT1L2	root	Peking PI548402	--	SCN treatment	--	PRJNA664111	11284679	0.8972	2020-12-31
SRX9141606	WC2L1	root	PI509044	--	No treatment	--	PRJNA664111	9586467	0.8693	2020-12-31
SRX9141607	PekT2L1	root	Peking PI548402	--	SCN treatment	--	PRJNA664111	12599630	0.9086	2020-12-31
SRX9141608	PekT2L2	root	Peking PI548402	--	SCN treatment	--	PRJNA664111	12634646	0.907	2020-12-31
SRX9141609	PekT3L1	root	Peking PI548402	--	SCN treatment	--	PRJNA664111	14829979	0.9071	2020-12-31
SRX9141612	WC3L1	root	PI509044	--	No treatment	--	PRJNA664111	12298592	0.8789	2020-12-31
SRX9141621	WC3L2	root	PI509044	--	No treatment	--	PRJNA664111	12334415	0.8758	2020-12-31
SRX9141622	WT1L3	root	PI509044	--	SCN treatment	--	PRJNA664111	12688083	0.8911	2020-12-31
SRX9141623	WT1L4	root	PI509044	--	SCN treatment	--	PRJNA664111	12675676	0.89	2020-12-31
SRX9141624	WT2L3	root	PI509044	--	SCN treatment	--	PRJNA664111	13826025	0.9093	2020-12-31
SRX9141625	WT2L4	root	PI509044	--	SCN treatment	--	PRJNA664111	13806345	0.9085	2020-12-31
SRX9141626	PekT3L2	root	Peking PI548402	--	SCN treatment	--	PRJNA664111	14857843	0.9052	2020-12-31
SRX9141633	WC2L2	root	PI509044	--	No treatment	--	PRJNA664111	9614157	0.8658	2020-12-31
SRX9217180	W82-R-1	root	Williams 82	--	--	--	PRJNA666499	25016461	0.6058	2020-10-06
SRX9217181	W82-R-2	root	Williams 82	--	--	--	PRJNA666499	20409190	0.5549	2020-10-06
SRX9217182	W82-R-3	root	Williams 82	--	--	--	PRJNA666499	20585112	0.5618	2020-10-06
SRX9217196	Jack-R-1	root	Jack	--	--	--	PRJNA666499	23780638	0.6364	2020-10-06
SRX9217197	Jack-R-2	root	Jack	--	--	--	PRJNA666499	23391383	0.7162	2020-10-06
SRX9217198	Jack-R-3	root	Jack	--	--	--	PRJNA666499	21656743	0.5224	2020-10-06
GSM3243555	HP rep1	Nodule	--	YC03-3	Pi500 mM	30261621	PRJNA479468	22555915	0.9116	2018-11-20
GSM3243556	HP rep2	Nodule	--	YC03-3	Pi500 mM	30261621	PRJNA479468	22534741	0.9092	2018-11-20
GSM3243557	HP rep3	Nodule	--	YC03-3	Pi500 mM	30261621	PRJNA479468	23245234	0.9151	2018-11-20
GSM3243558	LP rep1	Nodule	--	YC03-3	Pi25 mM	30261621	PRJNA479468	22013163	0.9107	2018-11-20
GSM3243559	LP rep2	Nodule	--	YC03-3	Pi25 mM	30261621	PRJNA479468	23499649	0.9103	2018-11-20
GSM3243560	LP rep3	Nodule	--	YC03-3	Pi25 mM	30261621	PRJNA479468	23727519	0.9034	2018-11-20
GSM3714641	Emerging nodules, replicate 1	nodule	Williams 82	--	--	--	PRJNA531615	17329458	0.9509	2019-04-11
GSM3714642	Emerging nodules, replicate 2	nodule	Williams 82	--	--	--	PRJNA531615	21345586	0.9055	2019-04-11
GSM3714643	Emerging nodules, replicate 3	nodule	Williams 82	--	--	--	PRJNA531615	29228232	0.9329	2019-04-11
GSM3714647	Mature nodules, replicate 1	nodule	Williams 82	--	--	--	PRJNA531615	36031850	0.9545	2019-04-11
GSM3714648	Mature nodules, replicate 2	nodule	Williams 82	--	--	--	PRJNA531615	22357699	0.956	2019-04-11
GSM3714649	Mature nodules, replicate 3	nodule	Williams 82	--	--	--	PRJNA531615	19851295	0.9535	2019-04-11
GSM4038732	W82_Nodule_12dpi_Rep1_RNAseq	Nodule	Williams 82	--	Bradyrhizobium diazoefficiens USDA110	32491251	PRJNA560864	26762270	0.641	2020-05-23
GSM4038733	W82_Nodule_12dpi_Rep2_RNAseq	Nodule	Williams 82	--	Bradyrhizobium diazoefficiens USDA110	32491251	PRJNA560864	56201505	0.651	2020-05-23
GSM4038734	W82_Nodule_12dpi_Rep3_RNAseq	Nodule	Williams 82	--	Bradyrhizobium diazoefficiens USDA110	32491251	PRJNA560864	42305618	0.6821	2020-05-23
GSM4038735	W82_Nodule_22dpi_Rep1_RNAseq	Nodule	Williams 82	--	Bradyrhizobium diazoefficiens USDA110	32491251	PRJNA560864	97400264	0.7446	2020-05-23
GSM4038736	W82_Nodule_22dpi_Rep2_RNAseq	Nodule	Williams 82	--	Bradyrhizobium diazoefficiens USDA110	32491251	PRJNA560864	66904754	0.6528	2020-05-23
GSM4038737	W82_Nodule_22dpi_Rep3_RNAseq	Nodule	Williams 82	--	Bradyrhizobium diazoefficiens USDA110	32491251	PRJNA560864	82081926	0.6132	2020-05-23
GSM4038738	W82_Nodule_36dpi_Rep1_RNAseq	Nodule	Williams 82	--	Bradyrhizobium diazoefficiens USDA110	32491251	PRJNA560864	66774818	0.7413	2020-05-23
GSM4038739	W82_Nodule_36dpi_Rep2_RNAseq	Nodule	Williams 82	--	Bradyrhizobium diazoefficiens USDA110	32491251	PRJNA560864	49621496	0.7506	2020-05-23
GSM4038740	W82_Nodule_36dpi_Rep3_RNAseq	Nodule	Williams 82	--	Bradyrhizobium diazoefficiens USDA110	32491251	PRJNA560864	42692989	0.7152	2020-05-23
SRX017412	Stacey_Nodule	nodule	Williams 82	--	--	20408999	PRJNA79597	6083654	0.5116	2010-03-25
SRX2563999	C08-R4-NOD_2	nodule	C08	--	Sinorhizobium fredii CCBAU45436	--	PRJNA374753	27221633	0.8066	2019-02-20
SRX2564002	C08-R4-NOD_1	nodule	C08	--	Sinorhizobium fredii CCBAU45436	--	PRJNA374753	27221781	0.8111	2019-02-20
SRX304977	HiPro nodule	nodule	--	HiPro	--	20687943;20656899;20199683	PRJNA208048	8449081	0.5744	2015-07-22
SRX4819375	mRNA sequencing of soybean nodule	nodule	Williams 82	--	--	31346137	PRJNA495327	11611911	0.9288	2019-08-12
SRX4819376	mRNA sequencing of soybean 20 days nodule	nodule	Williams 82	--	--	31346137	PRJNA495327	20923975	0.9066	2019-08-12
SRX4819377	mRNA sequencing of soybean 10 days nodule	nodule	Williams 82	--	--	31346137	PRJNA495327	20602805	0.8871	2019-08-12
SRX6405663	Nodule and Root mixed transcriptome	Nodule and Root	Jidou 17	--	--	--	PRJNA412346	40817353	0.901	2020-08-01
SRX7737537	WT_HP_28d_nodule	nodule	Williams 82	wild type	high Pi*	32499790	PRJNA605671	25950230	0.9026	2020-06-01
SRX7737538	WT_LP_28d_nodule	nodule	Williams 82	wild type	low Pi*	32499790	PRJNA605671	23620961	0.912	2020-06-01
SRX7737539	WT_HP_28d_nodule	nodule	Williams 82	wild type	high Pi*	32499790	PRJNA605671	25856597	0.9085	2020-06-01
SRX7737540	WT_HP_28d_nodule	nodule	Williams 82	wild type	high Pi*	32499790	PRJNA605671	24469600	0.9105	2020-06-01
SRX7737541	WT_LP_28d_nodule	nodule	Williams 82	wild type	low Pi*	32499790	PRJNA605671	30069562	0.9125	2020-06-01
SRX7737542	WT_LP_28d_nodule	nodule	Williams 82	wild type	low Pi*	32499790	PRJNA605671	26289404	0.9076	2020-06-01
GSM1125101	Day 5, rep a	embryo	Williams 82	wild type	--	24833227;24957996;26572793	PRJNA197379	48847168	0.9319	2013-12-13
GSM1125102	Day 5, rep b	embryo	Williams 82	wild type	--	24833227;24957996;26572793	PRJNA197379	60618219	0.9356	2013-12-13
GSM1125103	Day 5, rep c	embryo	Williams 82	wild type	--	24833227;24957996;26572793	PRJNA197379	41586412	0.9356	2013-12-13
GSM1125104	Day 10, rep a	embryo	Williams 82	wild type	--	24833227;24957996;26572793	PRJNA197379	69364427	0.9026	2013-12-13
GSM1125105	Day 10, rep b	embryo	Williams 82	wild type	--	24833227;24957996;26572793	PRJNA197379	44850498	0.9069	2013-12-13
GSM1125106	Day 10, rep c	embryo	Williams 82	wild type	--	24833227;24957996;26572793	PRJNA197379	81774580	0.9021	2013-12-13
GSM1125107	Day 15, rep a	embryo	Williams 82	wild type	--	24833227;24957996;26572793	PRJNA197379	39342420	0.8888	2013-12-13
GSM1125108	Day 15, rep b	embryo	Williams 82	wild type	--	24833227;24957996;26572793	PRJNA197379	51665677	0.8922	2013-12-13
GSM1125109	Day 15, rep c	embryo	Williams 82	wild type	--	24833227;24957996;26572793	PRJNA197379	91253129	0.8926	2013-12-13
GSM1125110	Day 20, rep a	embryo	Williams 82	wild type	--	24833227;24957996;26572793	PRJNA197379	65828827	0.8784	2013-12-13
GSM1125111	Day 20, rep b	embryo	Williams 82	wild type	--	24833227;24957996;26572793	PRJNA197379	41248905	0.883	2013-12-13
GSM1125112	Day 20, rep c	embryo	Williams 82	wild type	--	24833227;24957996;26572793	PRJNA197379	50618077	0.883	2013-12-13
GSM1125113	Day 25, rep a	embryo	Williams 82	wild type	--	24833227;24957996;26572793	PRJNA197379	56010032	0.885	2013-12-13
GSM1125114	Day 25, rep b	embryo	Williams 82	wild type	--	24833227;24957996;26572793	PRJNA197379	100420327	0.8823	2013-12-13
GSM1125115	Day 25, rep c	embryo	Williams 82	wild type	--	24833227;24957996;26572793	PRJNA197379	76387754	0.8849	2013-12-13
GSM1125116	Day 30, rep a	embryo	Williams 82	wild type	--	24833227;24957996;26572793	PRJNA197379	68885120	0.9007	2013-12-13
GSM1125117	Day 30, rep b	embryo	Williams 82	wild type	--	24833227;24957996;26572793	PRJNA197379	72428008	0.902	2013-12-13
GSM1125118	Day 30, rep c	embryo	Williams 82	wild type	--	24833227;24957996;26572793	PRJNA197379	93523791	0.9008	2013-12-13
GSM1125119	Day 35, rep a	embryo	Williams 82	wild type	--	24833227;24957996;26572793	PRJNA197379	62861610	0.9096	2013-12-13
GSM1125120	Day 35, rep b	embryo	Williams 82	wild type	--	24833227;24957996;26572793	PRJNA197379	82007125	0.9081	2013-12-13
GSM1125121	Day 35, rep c	embryo	Williams 82	wild type	--	24833227;24957996;26572793	PRJNA197379	92761463	0.9066	2013-12-13
GSM1125122	Day 40, rep a	embryo	Williams 82	wild type	--	24833227;24957996;26572793	PRJNA197379	124626322	0.887	2013-12-13
GSM1125123	Day 40, rep b	embryo	Williams 82	wild type	--	24833227;24957996;26572793	PRJNA197379	49929189	0.8907	2013-12-13
GSM1125124	Day 40, rep c	embryo	Williams 82	wild type	--	24833227;24957996;26572793	PRJNA197379	51064159	0.8936	2013-12-13
GSM1125125	Day 45, rep a	embryo	Williams 82	wild type	--	24833227;24957996;26572793	PRJNA197379	63069990	0.8973	2013-12-13
GSM1125126	Day 45, rep b	embryo	Williams 82	wild type	--	24833227;24957996;26572793	PRJNA197379	58293335	0.9041	2013-12-13
GSM1125127	Day 45, rep c	embryo	Williams 82	wild type	--	24833227;24957996;26572793	PRJNA197379	70329261	0.9031	2013-12-13
GSM1125128	Day 55, rep a	embryo	Williams 82	wild type	--	24833227;24957996;26572793	PRJNA197379	68110555	0.8595	2013-12-13
GSM1125129	Day 55, rep b	embryo	Williams 82	wild type	--	24833227;24957996;26572793	PRJNA197379	79106644	0.8596	2013-12-13
GSM1125130	Day 55, rep c	embryo	Williams 82	wild type	--	24833227;24957996;26572793	PRJNA197379	43338248	0.8581	2013-12-13
GSM1380774	Soybean Globular Stage Embryo Proper-Biological replicate 4	Embryo Proper	Williams 82	--	--	28739919	PRJNA246315	26890524	0.6985	2015-07-22
GSM1380775	Soybean Globular Stage Embryo Proper-Biological replicate 5	Embryo Proper	Williams 82	--	--	28739919	PRJNA246315	18329818	0.6861	2015-07-22
GSM1380776	Soybean Globular Stage Embryo Proper-Biological replicate 6	Embryo Proper	Williams 82	--	--	28739919	PRJNA246315	19534872	0.6779	2015-07-22
GSM1380799	Soybean Heart Stage Embryo Proper-Biological replicate 1	Embryo Proper	Williams 82	--	--	28739919	PRJNA246314	19123323	0.7558	2015-07-22
GSM1380800	Soybean Heart Stage Embryo Proper-Biological replicate 2	Embryo Proper	Williams 82	--	--	28739919	PRJNA246314	20151067	0.7268	2015-07-22
GSM1380801	Soybean Heart Stage Embryo Proper-Biological replicate 3	Embryo Proper	Williams 82	--	--	28739919	PRJNA246314	17023031	0.7693	2015-07-22
GSM2204137	dry	embryonic axis	BRS 284	--	0 hours after imbibition	27824062	PRJNA326110	56064085	0.9212	2017-02-14
GSM2204138	dry_rep	embryonic axis	BRS 284	--	0 hours after imbibition	27824062	PRJNA326110	79760671	0.8661	2017-02-14
GSM2204139	3HAI	embryonic axis	BRS 284	--	3 hours after imbibition	27824062	PRJNA326110	72689169	0.9244	2017-02-14
GSM2204140	3HAI_rep	embryonic axis	BRS 284	--	3 hours after imbibition	27824062	PRJNA326110	64540493	0.9179	2017-02-14
GSM2204141	6HAI	embryonic axis	BRS 284	--	6 hours after imbibition	27824062	PRJNA326110	85527630	0.9209	2017-02-14
GSM2204142	6HAI_rep	embryonic axis	BRS 284	--	6 hours after imbibition	27824062	PRJNA326110	76752246	0.9193	2017-02-14
GSM2204143	12HAI	embryonic axis	BRS 284	--	12 hours after imbibition	27824062	PRJNA326110	58650007	0.9169	2017-02-14
GSM2204144	12HAI_rep	embryonic axis	BRS 284	--	12 hours after imbibition	27824062	PRJNA326110	91612607	0.9229	2017-02-14
GSM2204145	24HAI	embryonic axis	BRS 284	--	24 hours after imbibition	27824062	PRJNA326110	98574451	0.9164	2017-02-14
GSM2204146	24HAI_rep	embryonic axis	BRS 284	--	24 hours after imbibition	27824062	PRJNA326110	103604891	0.9196	2017-02-14
GSM2472707	mRNA 6 wk globular rep1	globular embryo	Jack	--	--	31439802	PRJNA369414	36075827	0.9671	2019-10-01
GSM2472708	mRNA 6 wk globular rep2	globular embryo	Jack	--	--	31439802	PRJNA369414	37194639	0.9658	2019-10-01
GSM2472709	mRNA 6 wk globular rep3	globular embryo	Jack	--	--	31439802	PRJNA369414	42512699	0.9665	2019-10-01
GSM2472710	mRNA 6 wk diff rep1	differentiated embryo	Jack	--	--	31439802	PRJNA369414	39837552	0.9674	2019-10-01
GSM2472711	mRNA 6 wk diff rep2	differentiated embryo	Jack	--	--	31439802	PRJNA369414	36162596	0.9504	2019-10-01
GSM2472712	mRNA 6 wk diff rep3	differentiated embryo	Jack	--	--	31439802	PRJNA369414	41853377	0.9659	2019-10-01
GSM2472713	mRNA 4-day subculture rep1	globular embryo	Jack	--	--	31439802	PRJNA369414	38752945	0.9516	2019-10-01
GSM2472714	mRNA 4-day subculture rep2	globular embryo	Jack	--	--	31439802	PRJNA369414	39944556	0.9535	2019-10-01
GSM2472715	mRNA 4-day subculture rep3	globular embryo	Jack	--	--	31439802	PRJNA369414	43363751	0.9603	2019-10-01
GSM2472716	mRNA 6 mo globular rep1	globular embryo	Jack	--	--	31439802	PRJNA369414	37848958	0.9504	2019-10-01
GSM2472717	mRNA 6 mo globular rep2	globular embryo	Jack	--	--	31439802	PRJNA369414	45507960	0.9519	2019-10-01
GSM2472718	mRNA 6 mo globular rep3	globular embryo	Jack	--	--	31439802	PRJNA369414	37417538	0.9646	2019-10-01
GSM2472719	mRNA 12 mo globular	globular embryo	Jack	--	--	31439802	PRJNA369414	40632743	0.934	2019-10-01
GSM2472720	mRNA 12 mo dif	globular embryo	Jack	--	--	31439802	PRJNA369414	47376526	0.9338	2019-10-01
GSM2472721	mRNA 8 yr globular	globular embryo	Jack	--	--	31439802	PRJNA369414	40550856	0.9331	2019-10-01
GSM2633525	Soybean Mid-Maturation Embryo Axis-Biological Replicate 1	embryo axis	Williams 82	--	--	31892538	PRJNA387303	4014912	0.731	2017-07-12
GSM2633526	Soybean Mid-Maturation Embryo Axis-Biological Replicate 2	embryo axis	Williams 82	--	--	31892538	PRJNA387303	5378359	0.6988	2017-07-12
GSM2633527	Soybean Mid-Maturation Embryo Axis-Biological Replicate 3	embryo axis	Williams 82	--	--	31892538	PRJNA387303	7730313	0.6867	2017-07-12
GSM2633528	Soybean Mid-Maturation Embryo Cotyledons-Biological Replicate 1	embryo cotyledons	Williams 82	--	--	31892538	PRJNA387303	11234325	0.6578	2017-07-12
GSM2633529	Soybean Mid-Maturation Embryo Cotyledons-Biological Replicate 2	embryo cotyledons	Williams 82	--	--	31892538	PRJNA387303	4327422	0.6752	2017-07-12
GSM2633530	Soybean Mid-Maturation Embryo Cotyledons-Biological Replicate 3	embryo cotyledons	Williams 82	--	--	31892538	PRJNA387303	6877637	0.6754	2017-07-12
GSM2646604	Soybean Cotyledon-stage Embryo-Biological Replicate 1	embryo	Williams 82	--	--	31892538	PRJNA388955	8138613	0.8714	2017-07-12
GSM2646605	Soybean Cotyledon-stage Embryo-Biological Replicate 2	embryo	Williams 82	--	--	31892538	PRJNA388955	12638165	0.8864	2017-07-12
GSM2646606	Soybean Cotyledon-stage Embryo-Biological Replicate 3	embryo	Williams 82	--	--	31892538	PRJNA388955	9022715	0.8679	2017-07-12
GSM2646607	Soybean Early Maturation-stage Embryo-Biological Replicate 1	embryo	Williams 82	--	--	31892538	PRJNA388955	13471689	0.9182	2017-07-12
GSM2646608	Soybean Early Maturation-stage Embryo-Biological Replicate 2	embryo	Williams 82	--	--	31892538	PRJNA388955	7876669	0.9181	2017-07-12
GSM2646609	Soybean Early Maturation-stage Embryo-Biological Replicate 3	embryo	Williams 82	--	--	31892538	PRJNA388955	12842592	0.9069	2017-07-12
GSM2646610	Soybean Mid Maturation-stage Embryo-Biological Replicate 1	embryo	Williams 82	--	--	31892538	PRJNA388955	9845876	0.8977	2017-07-12
GSM2646611	Soybean Mid Maturation-stage Embryo-Biological Replicate 2	embryo	Williams 82	--	--	31892538	PRJNA388955	10929892	0.9143	2017-07-12
GSM2646612	Soybean Mid Maturation-stage Embryo-Biological Replicate 3	embryo	Williams 82	--	--	31892538	PRJNA388955	5542792	0.91	2017-07-12
GSM2646613	Soybean Late Maturation-stage Embryo-Biological Replicate 1	embryo	Williams 82	--	--	31892538	PRJNA388955	5759122	0.899	2017-07-12
GSM2646614	Soybean Late Maturation-stage Embryo-Biological Replicate 2	embryo	Williams 82	--	--	31892538	PRJNA388955	9859129	0.8965	2017-07-12
GSM2646615	Soybean Late Maturation-stage Embryo-Biological Replicate 3	embryo	Williams 82	--	--	31892538	PRJNA388955	7389351	0.9052	2017-07-12
GSM3090220	12HAI_rep1 [12CR1]	embryonic axis	BRS 284	--	12HAI_control	31270425	PRJNA449429	55357068	0.4204	2020-04-17
GSM3090221	12HAI_rep2 [12CR2]	embryonic axis	BRS 284	--	12HAI_control	31270425	PRJNA449429	53215247	0.8868	2020-04-17
GSM3090222	12HAI_rep3 [12CR3]	embryonic axis	BRS 284	--	12HAI_control	31270425	PRJNA449429	31799519	0.5736	2020-04-17
GSM3090223	12HAI_PBZ_rep1 [12PR1]	embryonic axis	BRS 284	--	12HAI_PBZ	31270425	PRJNA449429	50137072	0.4842	2020-04-17
GSM3090224	12HAI_PBZ_rep2 [12PR2]	embryonic axis	BRS 284	--	12HAI_PBZ	31270425	PRJNA449429	62557238	0.5929	2020-04-17
GSM3090225	12HAI_PBZ_rep3 [12PR3]	embryonic axis	BRS 284	--	12HAI_PBZ	31270425	PRJNA449429	67178211	0.6334	2020-04-17
GSM3090226	24HAI_rep1 [24CR1]	embryonic axis	BRS 284	--	24HAI_control	31270425	PRJNA449429	17541588	0.9245	2020-04-17
GSM3090227	24HAI_rep2 [24CR2]	embryonic axis	BRS 284	--	24HAI_control	31270425	PRJNA449429	21773672	0.9307	2020-04-17
GSM3090228	24HAI_rep3 [24CR3]	embryonic axis	BRS 284	--	24HAI_control	31270425	PRJNA449429	30037674	0.9225	2020-04-17
GSM3090229	24HAI_PBZ_rep1 [24PR1]	embryonic axis	BRS 284	--	24HAI_PBZ	31270425	PRJNA449429	28242334	0.6829	2020-04-17
GSM3090230	24HAI_PBZ_rep2 [24PR2]	embryonic axis	BRS 284	--	24HAI_PBZ	31270425	PRJNA449429	42910390	0.7031	2020-04-17
GSM3090231	24HAI_PBZ_rep3 [24PR3]	embryonic axis	BRS 284	--	24HAI_PBZ	31270425	PRJNA449429	33643809	0.56	2020-04-17
GSM3090232	36HAI_rep1 [36CR1]	embryonic axis	BRS 284	--	36HAI_control	31270425	PRJNA449429	18034685	0.9226	2020-04-17
GSM3090233	36HAI_rep2 [36CR2]	embryonic axis	BRS 284	--	36HAI_control	31270425	PRJNA449429	17877074	0.922	2020-04-17
GSM3090234	36HAI_rep3 [36CR3]	embryonic axis	BRS 284	--	36HAI_control	31270425	PRJNA449429	33954443	0.7003	2020-04-17
GSM3090235	36HAI_PBZ_rep1 [36PR1]	embryonic axis	BRS 284	--	36HAI_PBZ	31270425	PRJNA449429	16691755	0.9152	2020-04-17
GSM3090236	36HAI_PBZ_rep2 [36PR2]	embryonic axis	BRS 284	--	36HAI_PBZ	31270425	PRJNA449429	14374866	0.9201	2020-04-17
GSM3090237	36HAI_PBZ_rep3 [36PR3]	embryonic axis	BRS 284	--	36HAI_PBZ	31270425	PRJNA449429	25399244	0.9196	2020-04-17
GSM3508916	R106_200_300YCot_A	immature cotyledon without embryo axis	Williams (PI548631)	--	--	31468028	PRJNA509458	22080364	0.9094	2019-09-03
GSM3508918	R109_300_400YAxis	embryo axis	Williams (PI548631)	--	--	31468028	PRJNA509458	49413463	0.9225	2019-09-03
GSM3508919	R107_200_300YAxis	embryo axis	Williams (PI548631)	--	--	31468028	PRJNA509458	53967682	0.9331	2019-09-03
GSM721277	B1 stage cotyledons	embryonic cotyledon	Williams 82	--	--	--	PRJNA140453	49274396	0.5927	2011-05-17
GSM721278	AA1 stage cotyledons	embryonic cotyledon	Williams 82	--	--	--	PRJNA140453	83188000	0.6651	2011-05-17
GSM721717	Globular-stage embryo proper region	embryo proper	Asgrow A3237	--	--	--	PRJNA140079	73904234	0.4939	2011-05-17
SRX9470049	24-hour-imbibed axes, 22-year-old seed, associated cotyledons did not green	embryonic axis	Williams 82	--	imbibed 24 hours	--	PRJNA675850	6946239	0.7093	2020-11-10
SRX9470050	24-hour-imbibed axes, 22-year-old seed, associated cotyledons did not green	embryonic axis	Williams 82	--	imbibed 24 hours	--	PRJNA675850	2293887	0.3214	2020-11-10
SRX9470051	24-hour-imbibed axes, 22-year-old seed, associated cotyledons did not green	embryonic axis	Williams 82	--	imbibed 24 hours	--	PRJNA675850	6758944	0.569	2020-11-10
SRX9470052	24-hour-imbibed axes, 22-year-old seed, associated cotyledons did not green	embryonic axis	Williams 82	--	imbibed 24 hours	--	PRJNA675850	6776756	0.5839	2020-11-10
SRX9470053	24-hour-imbibed axes, 22-year-old seed, associated cotyledons did not green	embryonic axis	Williams 82	--	imbibed 24 hours	--	PRJNA675850	4632874	0.3302	2020-11-10
SRX9470054	24-hour-imbibed axes, 19-year-old seed, associated cotyledons did not green	embryonic axis	Williams 82	--	imbibed 24 hours	--	PRJNA675850	7062171	0.7807	2020-11-10
SRX9470055	24-hour-imbibed axes, 19-year-old seed, associated cotyledons did not green	embryonic axis	Williams 82	--	imbibed 24 hours	--	PRJNA675850	7010224	0.7176	2020-11-10
SRX9470056	24-hour-imbibed axes, 19-year-old seed, associated cotyledons did not green	embryonic axis	Williams 82	--	imbibed 24 hours	--	PRJNA675850	5654169	0.7794	2020-11-10
SRX9470057	24-hour-imbibed axes, 19-year-old seed, associated cotyledons did not green	embryonic axis	Williams 82	--	imbibed 24 hours	--	PRJNA675850	6818432	0.7753	2020-11-10
[truncated: 753 more rows]

## Sheet: Table S6
	Table S6. RNA-seq Samples Used for Expression Analysis of GATA Genes During Root Nodule Symbiosis
Plant species	Sample name	Bacterial strain inoculated	Time point (days post-inoculation or hours post-inoculation)	Developmental stage	Biological replicates	SRA code	Reference
Mimosa pudica	MpRs-hrcV_7dpi_nod_1	GMI1000pRalta hrcV	7 dpi	young nodules	1	SRR17167991	10.1038/s41477-023-01441-w
Mimosa pudica	MpRs-hrcV_7dpi_nod_2	GMI1000pRalta hrcV	7 dpi	young nodules	2	SRR17167992	10.1038/s41477-023-01441-w
Mimosa pudica	MpRs-hrcV_7dpi_nod_3	GMI1000pRalta hrcV	7 dpi	young nodules	3	SRR17167993	10.1038/s41477-023-01441-w
Mimosa pudica	MpRs-hrcV_10dpi_nod_1	GMI1000pRalta hrcV	10 dpi	mature nodules	1	SRR17167987	10.1038/s41477-023-01441-w
Mimosa pudica	MpRs-hrcV_10dpi_nod_2	GMI1000pRalta hrcV	10 dpi	mature nodules	2	SRR17167988	10.1038/s41477-023-01441-w
Mimosa pudica	MpRs-hrcV_10dpi_nod_3	GMI1000pRalta hrcV	10 dpi	mature nodules	3	SRR17167989	10.1038/s41477-023-01441-w
Mimosa pudica	MpRs-hrpG_7dpi_nod_1	GMI1000pRalta hrpG	7 dpi	young nodules	1	SRR17167963	10.1038/s41477-023-01441-w
Mimosa pudica	MpRs-hrpG_7dpi_nod_2	GMI1000pRalta hrpG	7 dpi	young nodules	2	SRR17167964	10.1038/s41477-023-01441-w
Mimosa pudica	MpRs-hrpG_7dpi_nod_3	GMI1000pRalta hrpG	7 dpi	young nodules	3	SRR17167965	10.1038/s41477-023-01441-w
Mimosa pudica	MpRs-hrpG_10dpi_nod_1	GMI1000pRalta hrpG	10 dpi	mature nodules stage 1	1	SRR17167971	10.1038/s41477-023-01441-w
Mimosa pudica	MpRs-hrpG_10dpi_nod_2	GMI1000pRalta hrpG	10 dpi	mature nodules stage 1	2	SRR17167972	10.1038/s41477-023-01441-w
Mimosa pudica	MpRs-hrpG_10dpi_nod_3	GMI1000pRalta hrpG	10 dpi	mature nodules stage 1	3	SRR17167973	10.1038/s41477-023-01441-w
Mimosa pudica	MpRs-hrpG_10dpi_nod_4	GMI1000pRalta hrpG	10 dpi	mature nodules stage 1	4	SRR17167974	10.1038/s41477-023-01441-w
Mimosa pudica	MpCt-Ctaiwt_5dpi_nod_1	C. taiwanensis LMG19424 (wild-type)	5 dpi	young nodules	1	SRR17167887	10.1038/s41477-023-01441-w
Mimosa pudica	MpCt-Ctaiwt_5dpi_nod_2	C. taiwanensis LMG19424 (wild-type)	5 dpi	young nodules	2	SRR17167888	10.1038/s41477-023-01441-w
Mimosa pudica	MpCt-Ctaiwt_5dpi_nod_3	C. taiwanensis LMG19424 (wild-type)	5 dpi	young nodules	3	SRR17167889	10.1038/s41477-023-01441-w
Mimosa pudica	MpCt-Ctaiwt_5dpi_nod_4	C. taiwanensis LMG19424 (wild-type)	5 dpi	young nodules	4	SRR17167890	10.1038/s41477-023-01441-w
Mimosa pudica	MpCt-Ctaiwt_7dpi_nod_1	C. taiwanensis LMG19424 (wild-type)	7 dpi	mature nodules stage 1	1	SRR17167899	10.1038/s41477-023-01441-w
Mimosa pudica	MpCt-Ctaiwt_7dpi_nod_2	C. taiwanensis LMG19424 (wild-type)	7 dpi	mature nodules stage 1	2	SRR17167900	10.1038/s41477-023-01441-w
Mimosa pudica	MpCt-Ctaiwt_7dpi_nod_3	C. taiwanensis LMG19424 (wild-type)	7 dpi	mature nodules stage 1	3	SRR17167901	10.1038/s41477-023-01441-w
Mimosa pudica	MpCt-Ctaiwt_7dpi_nod_4	C. taiwanensis LMG19424 (wild-type)	7 dpi	mature nodules stage 1	4	SRR17167902	10.1038/s41477-023-01441-w
Mimosa pudica	MpCt-Ctaiwt_14dpi_nod_1	C. taiwanensis LMG19424 (wild-type)	14 dpi	mature nodules stage 2	1	SRR17167895	10.1038/s41477-023-01441-w
Mimosa pudica	MpCt-Ctaiwt_14dpi_nod_2	C. taiwanensis LMG19424 (wild-type)	14 dpi	mature nodules stage 2	2	SRR17167896	10.1038/s41477-023-01441-w
Mimosa pudica	MpCt-Ctaiwt_14dpi_nod_3	C. taiwanensis LMG19424 (wild-type)	14 dpi	mature nodules stage 2	3	SRR17167897	10.1038/s41477-023-01441-w
Mimosa pudica	MpCt-Ctaiwt_14dpi_nod_4	C. taiwanensis LMG19424 (wild-type)	14 dpi	mature nodules stage 2	4	SRR17167898	10.1038/s41477-023-01441-w
Mimosa pudica	MpCt-Ctaiwt_21dpi_nod_1	C. taiwanensis LMG19424 (wild-type)	21 dpi	mature nodules stage 3	1	SRR17167903	10.1038/s41477-023-01441-w
Mimosa pudica	MpCt-Ctaiwt_21dpi_nod_2	C. taiwanensis LMG19424 (wild-type)	21 dpi	mature nodules stage 3	2	SRR17167904	10.1038/s41477-023-01441-w
Mimosa pudica	MpCt-Ctaiwt_21dpi_nod_3	C. taiwanensis LMG19424 (wild-type)	21 dpi	mature nodules stage 3	3	SRR17167905	10.1038/s41477-023-01441-w
Mimosa pudica	MpCt-Ctaiwt_21dpi_nod_4	C. taiwanensis LMG19424 (wild-type)	21 dpi	mature nodules stage 3	4	SRR17167906	10.1038/s41477-023-01441-w
Mimosa pudica	MpCt-nifH_7dpi_nod_1	C. taiwanensis LMG19424 nifH	7 dpi	mature nodules stage 1	1	SRR17167911	10.1038/s41477-023-01441-w
Mimosa pudica	MpCt-nifH_7dpi_nod_2	C. taiwanensis LMG19424 nifH	7 dpi	mature nodules stage 1	2	SRR17167912	10.1038/s41477-023-01441-w
Mimosa pudica	MpCt-nifH_7dpi_nod_3	C. taiwanensis LMG19424 nifH	7 dpi	mature nodules stage 1	3	SRR17167913	10.1038/s41477-023-01441-w
Mimosa pudica	MpCt-nifH_7dpi_nod_4	C. taiwanensis LMG19424 nifH	7 dpi	mature nodules stage 1	4	SRR17167914	10.1038/s41477-023-01441-w
Mimosa pudica	MpCt-nifH_14dpi_nod_1	C. taiwanensis LMG19424 nifH	14 dpi	mature nodules stage 2	1	SRR17167931	10.1038/s41477-023-01441-w
Mimosa pudica	MpCt-nifH_14dpi_nod_2	C. taiwanensis LMG19424 nifH	14 dpi	mature nodules stage 2	2	SRR17167932	10.1038/s41477-023-01441-w
Mimosa pudica	MpCt-nifH_14dpi_nod_3	C. taiwanensis LMG19424 nifH	14 dpi	mature nodules stage 2	3	SRR17167933	10.1038/s41477-023-01441-w
Mimosa pudica	MpCt-nifH_14dpi_nod_4	C. taiwanensis LMG19424 nifH	14 dpi	mature nodules stage 2	4	SRR17167934	10.1038/s41477-023-01441-w
Mimosa pudica	MpCt-nifH_21dpi_nod_1	C. taiwanensis LMG19424 nifH	21 dpi	mature nodules stage 3	1	SRR17167919	10.1038/s41477-023-01441-w
Mimosa pudica	MpCt-nifH_21dpi_nod_2	C. taiwanensis LMG19424 nifH	21 dpi	mature nodules stage 3	2	SRR17167920	10.1038/s41477-023-01441-w
Mimosa pudica	MpCt-nifH_21dpi_nod_3	C. taiwanensis LMG19424 nifH	21 dpi	mature nodules stage 3	3	SRR17167921	10.1038/s41477-023-01441-w
Mimosa pudica	MpCt-nifH_21dpi_nod_4	C. taiwanensis LMG19424 nifH	21 dpi	mature nodules stage 3	4	SRR17167922	10.1038/s41477-023-01441-w
Datisca glomerata	Datglo_Root_1	-	not mentioned	roots	1	SRR6384566	10.3389/fpls.2018.01256
Datisca glomerata	Datglo_Root_2	-	not mentioned	roots	2	SRR6384568	10.3389/fpls.2018.01256
Datisca glomerata	Datglo_Root_3	-	not mentioned	roots	3	SRR6384562	10.3389/fpls.2018.01256
Datisca glomerata	Datglo_Root_4	-	not mentioned	roots	4	SRR6384559	10.3389/fpls.2018.01256
Datisca glomerata	Datglo_Root_5	-	not mentioned	roots	5	SRR6384569	10.3389/fpls.2018.01256
Datisca glomerata	Datglo_Root_6	-	not mentioned	roots	6	SRR6384570	10.3389/fpls.2018.01256
Datisca glomerata	Datglo_Nod_24WPI_1	Candidatus Frankia datiscae Dg1	24 dpi	mature nodules	1	SRR6384565	10.3389/fpls.2018.01256
Datisca glomerata	Datglo_Nod_24WPI_2	Candidatus Frankia datiscae Dg1	24 dpi	mature nodules	2	SRR6384567	10.3389/fpls.2018.01256
Datisca glomerata	Datglo_Nod_24WPI_3	Candidatus Frankia datiscae Dg1	24 dpi	mature nodules	3	SRR6384561	10.3389/fpls.2018.01256
Datisca glomerata	Datglo_Nod_24WPI_4	Candidatus Frankia datiscae Dg1	24 dpi	mature nodules	4	SRR6384560	10.3389/fpls.2018.01256
Datisca glomerata	Datglo_Nod_24WPI_5	Candidatus Frankia datiscae Dg1	24 dpi	mature nodules	5	SRR6384563	10.3389/fpls.2018.01256
Datisca glomerata	Datglo_Nod_24WPI_6	Candidatus Frankia datiscae Dg1	24 dpi	mature nodules	6	SRR6384571	10.3389/fpls.2018.01256
Lupinus albus	Lupalb_Niroot_1	-	21 dpi	roots	1	SRR21312076	10.1038/s41477-023-01441-w
Lupinus albus	Lupalb_Niroot_2	-	21 dpi	roots	2	SRR21312074	10.1038/s41477-023-01441-w
Lupinus albus	Lupalb_Niroot_3	-	21 dpi	roots	3	SRR21312073	10.1038/s41477-023-01441-w
Lupinus albus	Lupalb_Nod_21DPI_1	Bradyrhizobium sp. 1AE200	21 dpi	mature nodules	1	SRR21312072	10.1038/s41477-023-01441-w
Lupinus albus	Lupalb_Nod_21DPI_2	Bradyrhizobium sp. 1AE200	21 dpi	mature nodules	2	SRR21312071	10.1038/s41477-023-01441-w
Lupinus albus	Lupalb_Nod_21DPI_3	Bradyrhizobium sp. 1AE200	21 dpi	mature nodules	3	SRR21312070	10.1038/s41477-023-01441-w
Aeschynomene evenia	Aeseve_Nod_24HPI	Bradyrhizobium sp. ORS278	1 dpi	roots	1	SRR5983069	10.1038/s41467-021-21094-7
Aeschynomene evenia	Aeseve_Nod_24HPI	Bradyrhizobium sp. ORS278	1 dpi	roots	2	SRR5983063	10.1038/s41467-021-21094-7
Aeschynomene evenia	Aeseve_Nod_24HPI	Bradyrhizobium sp. ORS278	1 dpi	roots	3	SRR5983064	10.1038/s41467-021-21094-7
Aeschynomene evenia	Aeseve_Nod_2DPI	Bradyrhizobium sp. ORS278	2 dpi	nodule primordia	1	SRR5983067	10.1038/s41467-021-21094-7
Aeschynomene evenia	Aeseve_Nod_2DPI	Bradyrhizobium sp. ORS278	2 dpi	nodule primordia	2	SRR5983068	10.1038/s41467-021-21094-7
Aeschynomene evenia	Aeseve_Nod_2DPI	Bradyrhizobium sp. ORS278	2 dpi	nodule primordia	3	SRR5983070	10.1038/s41467-021-21094-7
Aeschynomene evenia	Aeseve_Nod_4DPI	Bradyrhizobium sp. ORS278	4 dpi	young nodules	1	SRR5983071	10.1038/s41467-021-21094-7
Aeschynomene evenia	Aeseve_Nod_4DPI	Bradyrhizobium sp. ORS278	4 dpi	young nodules	2	SRR5983072	10.1038/s41467-021-21094-7
Aeschynomene evenia	Aeseve_Nod_4DPI	Bradyrhizobium sp. ORS278	4 dpi	young nodules	3	SRR5983073	10.1038/s41467-021-21094-7
Aeschynomene evenia	Aeseve_Nod_6DPI	Bradyrhizobium sp. ORS278	6 dpi	young nodules	1	SRR5983074	10.1038/s41467-021-21094-7
Aeschynomene evenia	Aeseve_Nod_6DPI	Bradyrhizobium sp. ORS278	6 dpi	young nodules	2	SRR5983075	10.1038/s41467-021-21094-7
Aeschynomene evenia	Aeseve_Nod_6DPI	Bradyrhizobium sp. ORS278	6 dpi	young nodules	3	SRR5983076	10.1038/s41467-021-21094-7
Aeschynomene evenia	Aeseve_Nod_6HPI	Bradyrhizobium sp. ORS278	6 hpi	roots	1	SRR5983059	10.1038/s41467-021-21094-7
Aeschynomene evenia	Aeseve_Nod_6HPI	Bradyrhizobium sp. ORS278	6 hpi	roots	2	SRR5983065	10.1038/s41467-021-21094-7
Aeschynomene evenia	Aeseve_Nod_6HPI	Bradyrhizobium sp. ORS278	6 hpi	roots	3	SRR5983066	10.1038/s41467-021-21094-7
Aeschynomene evenia	Aeseve_Nod_T0	-	0 dpi	roots	1	SRR5983060	10.1038/s41467-021-21094-7
Aeschynomene evenia	Aeseve_Nod_T0	-	0 dpi	roots	2	SRR5983061	10.1038/s41467-021-21094-7
Aeschynomene evenia	Aeseve_Nod_T0	-	0 dpi	roots	3	SRR5983062	10.1038/s41467-021-21094-7
Arachis hypogaea	Arahyp_Nod_T0	-	0 dpi	roots	1	SRR5572302	10.1094/mpmi-06-18-0174-r
Arachis hypogaea	Arahyp_Nod_T0	-	0 dpi	roots	2	SRR5572303	10.1094/mpmi-06-18-0174-r
Arachis hypogaea	Arahyp_Nod_T0	-	0 dpi	roots	3	SRR5572304	10.1094/mpmi-06-18-0174-r
Arachis hypogaea	Arahyp_Nod_1dpi	Bradyrhizobium sp. SEMIA6144	1 dpi	roots	1	SRR5572305	10.1094/mpmi-06-18-0174-r
Arachis hypogaea	Arahyp_Nod_1dpi	Bradyrhizobium sp. SEMIA6144	1 dpi	roots	2	SRR5572306	10.1094/mpmi-06-18-0174-r
Arachis hypogaea	Arahyp_Nod_1dpi	Bradyrhizobium sp. SEMIA6144	1 dpi	roots	3	SRR5572307	10.1094/mpmi-06-18-0174-r
Arachis hypogaea	Arahyp_Nod_4dpi	Bradyrhizobium sp. SEMIA6144	4 dpi	roots	1	SRR5572308	10.1094/mpmi-06-18-0174-r
Arachis hypogaea	Arahyp_Nod_4dpi	Bradyrhizobium sp. SEMIA6144	4 dpi	roots	2	SRR5572309	10.1094/mpmi-06-18-0174-r
Arachis hypogaea	Arahyp_Nod_4dpi	Bradyrhizobium sp. SEMIA6144	4 dpi	roots	3	SRR5572310	10.1094/mpmi-06-18-0174-r
Arachis hypogaea	Arahyp_Nod_8dpi	Bradyrhizobium sp. SEMIA6144	8 dpi	nodule primordia	1	SRR5572311	10.1094/mpmi-06-18-0174-r
Arachis hypogaea	Arahyp_Nod_8dpi	Bradyrhizobium sp. SEMIA6144	8 dpi	nodule primordia	2	SRR5572312	10.1094/mpmi-06-18-0174-r
Arachis hypogaea	Arahyp_Nod_8dpi	Bradyrhizobium sp. SEMIA6144	8 dpi	nodule primordia	3	SRR5572313	10.1094/mpmi-06-18-0174-r
Arachis hypogaea	Arahyp_Nod_12dpi	Bradyrhizobium sp. SEMIA6144	12 dpi	young nodules	1	SRR5572314	10.1094/mpmi-06-18-0174-r
Arachis hypogaea	Arahyp_Nod_12dpi	Bradyrhizobium sp. SEMIA6144	12 dpi	young nodules	2	SRR5572315	10.1094/mpmi-06-18-0174-r
Arachis hypogaea	Arahyp_Nod_12dpi	Bradyrhizobium sp. SEMIA6144	12 dpi	young nodules	3	SRR5572316	10.1094/mpmi-06-18-0174-r
Arachis hypogaea	Arahyp_Nod_28dpi	Bradyrhizobium sp. SEMIA6144	28 dpi	mature nodules	1	SRR5572317	10.1094/mpmi-06-18-0174-r
Arachis hypogaea	Arahyp_Nod_28dpi	Bradyrhizobium sp. SEMIA6144	28 dpi	mature nodules	2	SRR5572318	10.1094/mpmi-06-18-0174-r
Arachis hypogaea	Arahyp_Nod_28dpi	Bradyrhizobium sp. SEMIA6144	28 dpi	mature nodules	3	SRR5572319	10.1094/mpmi-06-18-0174-r
Arachis hypogaea	Arahyp_Nod_10dpi	Bradyrhizobium sp. SEMIA6144	10 dpi	nodule primordia	1	SRR10723852	10.1094/MPMI-05-21-0122-R
Arachis hypogaea	Arahyp_Nod_10dpi	Bradyrhizobium sp. SEMIA6144	10 dpi	nodule primordia	2	SRR10723853	10.1094/MPMI-05-21-0122-R
Arachis hypogaea	Arahyp_Nod_10dpi	Bradyrhizobium sp. SEMIA6144	10 dpi	nodule primordia	3	SRR10723854	10.1094/MPMI-05-21-0122-R
Arachis hypogaea	Arahyp_Nod_15dpi	Bradyrhizobium sp. SEMIA6144	15 dpi	young nodules	1	SRR10723851	10.1094/MPMI-05-21-0122-R
Arachis hypogaea	Arahyp_Nod_15dpi	Bradyrhizobium sp. SEMIA6144	15 dpi	young nodules	2	SRR10723865	10.1094/MPMI-05-21-0122-R
Arachis hypogaea	Arahyp_Nod_15dpi	Bradyrhizobium sp. SEMIA6144	15 dpi	young nodules	3	SRR10723866	10.1094/MPMI-05-21-0122-R
Arachis hypogaea	Arahyp_Nod_21dpi	Bradyrhizobium sp. SEMIA6144	21 dpi	mature nodules	1	SRR10723862	10.1094/MPMI-05-21-0122-R
Arachis hypogaea	Arahyp_Nod_21dpi	Bradyrhizobium sp. SEMIA6144	21 dpi	mature nodules	2	SRR10723863	10.1094/MPMI-05-21-0122-R
Arachis hypogaea	Arahyp_Nod_21dpi	Bradyrhizobium sp. SEMIA6144	21 dpi	mature nodules	3	SRR10723864	10.1094/MPMI-05-21-0122-R
Arachis hypogaea	Arahyp_Nod_0dpi	-	0 dpi	roots	1	SRR10723858	10.1094/MPMI-05-21-0122-R
Arachis hypogaea	Arahyp_Nod_0dpi	-	0 dpi	roots	2	SRR10723867	10.1094/MPMI-05-21-0122-R
Arachis hypogaea	Arahyp_Nod_0dpi	-	0 dpi	roots	3	SRR10723868	10.1094/MPMI-05-21-0122-R
Arachis hypogaea	Arahyp_Nod_6dpi	Bradyrhizobium sp. SEMIA6144	6 dpi	roots	1	SRR10723855	10.1094/MPMI-05-21-0122-R
Arachis hypogaea	Arahyp_Nod_6dpi	Bradyrhizobium sp. SEMIA6144	6 dpi	roots	2	SRR10723856	10.1094/MPMI-05-21-0122-R
Arachis hypogaea	Arahyp_Nod_6dpi	Bradyrhizobium sp. SEMIA6144	6 dpi	roots	3	SRR10723857	10.1094/MPMI-05-21-0122-R
Lotus japonicus	Lotjap_NodR7A_1dpi	Mesorhizobium loti R7A	1 dpi	roots	1	SRR6427330	10.1038/srep39447
Lotus japonicus	Lotjap_NodR7A_1dpi	Mesorhizobium loti R7A	1 dpi	roots	2	SRR6427321	10.1038/srep39447
Lotus japonicus	Lotjap_NodR7A_1dpi	Mesorhizobium loti R7A	1 dpi	roots	3	SRR6427322	10.1038/srep39447
Lotus japonicus	Lotjap_NodR7A_3dpi	Mesorhizobium loti R7A	3 dpi	nodule primordia	1	SRR6427323	10.1038/srep39447
Lotus japonicus	Lotjap_NodR7A_3dpi	Mesorhizobium loti R7A	3 dpi	nodule primordia	2	SRR6427324	10.1038/srep39447
Lotus japonicus	Lotjap_NodR7A_3dpi	Mesorhizobium loti R7A	3 dpi	nodule primordia	3	SRR6427325	10.1038/srep39447
Lotus japonicus	Lotjap_NodR7A_7dpi	Mesorhizobium loti R7A	7 dpi	young nodules	1	SRR6427326	10.1038/srep39447
Lotus japonicus	Lotjap_NodR7A_7dpi	Mesorhizobium loti R7A	7 dpi	young nodules	2	SRR6427327	10.1038/srep39447
Lotus japonicus	Lotjap_NodR7A_7dpi	Mesorhizobium loti R7A	7 dpi	young nodules	3	SRR6427328	10.1038/srep39447
Lotus japonicus	Lotjap_NodR7A_21dpi	Mesorhizobium loti R7A	21 dpi	mature nodules	1	SRR6427313	10.1038/srep39447
Lotus japonicus	Lotjap_NodR7A_21dpi	Mesorhizobium loti R7A	21 dpi	mature nodules	2	SRR6427314	10.1038/srep39447
Lotus japonicus	Lotjap_NodR7A_21dpi	Mesorhizobium loti R7A	21 dpi	mature nodules	3	SRR6427306	10.1038/srep39447
Lotus japonicus	Lotjap_RHNF_24hpi_R1	Nod-factors	1 dpi	roots	1	SRR6427335	10.3389/fpls.2018.01218
Lotus japonicus	Lotjap_RHNF_24hpi_R2	Nod-factors	1 dpi	roots	2	SRR6427336	10.3389/fpls.2018.01218
Lotus japonicus	Lotjap_RHNF_24hpi_R3	Nod-factors	1 dpi	roots	3	SRR6427337	10.3389/fpls.2018.01218
Lotus japonicus	Lotjap_RHH2O_24hpi_R1	-	1 dpi	roots	1	SRR6427338	10.3389/fpls.2018.01218
Lotus japonicus	Lotjap_RHH2O_24hpi_R2	-	1 dpi	roots	2	SRR6427331	10.3389/fpls.2018.01218
Lotus japonicus	Lotjap_RHH2O_24hpi_R3	-	1 dpi	roots	3	SRR6427332	10.3389/fpls.2018.01218
Lotus japonicus	Lotjap_noMyc_15dpi_R1	-	15 dpi	roots	1	DRR001921	PRJDB2819
Lotus japonicus	Lotjap_noMyc_15dpi_R2	-	15 dpi	roots	2	DRR001922	PRJDB2819
Lotus japonicus	Lotjap_noMyc_15dpi_R3	-	15 dpi	roots	3	DRR001923	PRJDB2819
Lotus japonicus	Lotjap_Myc_27dpi_R1	Glomus intratadices	27 dpi	Mycorrhiza roots	1	DRR001924	PRJDB2819
Lotus japonicus	Lotjap_Myc_27dpi_R2	Glomus intratadices	27 dpi	Mycorrhiza roots	2	DRR001925	PRJDB2819
Lotus japonicus	Lotjap_Myc_27dpi_R3	Glomus intratadices	27 dpi	Mycorrhiza roots	3	DRR001926	PRJDB2819
Medicago truncatula	Medtru_mock_0h	mock	0 hpi	roots	1	SRR9623130	10.1016/j.cub.2019.09.005
Medicago truncatula	Medtru_Nod_120h	Sinorhizobium meliloti	120 hpi	young nodules	1	SRR9623252	10.1016/j.cub.2019.09.005
Medicago truncatula	Medtru_Nod_120h	Sinorhizobium meliloti	120 hpi	young nodules	2	SRR9623253	10.1016/j.cub.2019.09.005
Medicago truncatula	Medtru_Nod_120h	Sinorhizobium meliloti	120 hpi	young nodules	3	SRR9623254	10.1016/j.cub.2019.09.005
Medicago truncatula	Medtru_Nod_120h	Sinorhizobium meliloti	120 hpi	young nodules	4	SRR9623255	10.1016/j.cub.2019.09.005
Medicago truncatula	Medtru_Nod_168h	Sinorhizobium meliloti	168 hpi	young nodules	1	SRR9623260	10.1016/j.cub.2019.09.005
Medicago truncatula	Medtru_Nod_168h	Sinorhizobium meliloti	168 hpi	young nodules	2	SRR9623261	10.1016/j.cub.2019.09.005
Medicago truncatula	Medtru_Nod_168h	Sinorhizobium meliloti	168 hpi	young nodules	3	SRR9623262	10.1016/j.cub.2019.09.005
Medicago truncatula	Medtru_Nod_168h	Sinorhizobium meliloti	168 hpi	young nodules	4	SRR9623263	10.1016/j.cub.2019.09.005
Medicago truncatula	Medtru_Nod_72h	Sinorhizobium meliloti	72 hpi	nodule primordia	1	SRR9623232	10.1016/j.cub.2019.09.005
Medicago truncatula	Medtru_Nod_72h	Sinorhizobium meliloti	72 hpi	nodule primordia	2	SRR9623233	10.1016/j.cub.2019.09.005
Medicago truncatula	Medtru_Nod_72h	Sinorhizobium meliloti	72 hpi	nodule primordia	3	SRR9623234	10.1016/j.cub.2019.09.005
Medicago truncatula	Medtru_Nod_72h	Sinorhizobium meliloti	72 hpi	nodule primordia	4	SRR9623235	10.1016/j.cub.2019.09.005
Medicago truncatula	Medtru_Nod_96h	Sinorhizobium meliloti	96 hpi	nodule primordia	1	SRR9623240	10.1016/j.cub.2019.09.005
Medicago truncatula	Medtru_Nod_96h	Sinorhizobium meliloti	96 hpi	nodule primordia	2	SRR9623241	10.1016/j.cub.2019.09.005
Medicago truncatula	Medtru_Nod_96h	Sinorhizobium meliloti	96 hpi	nodule primordia	3	SRR9623242	10.1016/j.cub.2019.09.005
Medicago truncatula	Medtru_Nod_96h	Sinorhizobium meliloti	96 hpi	nodule primordia	4	SRR9623243	10.1016/j.cub.2019.09.005
Medicago truncatula	Medtru_Nod10dpi	Sinorhizobium meliloti	10 dpi	mature nodules	1	SRR5740870	PRJNA391316
Medicago truncatula	Medtru_Nod10dpi	Sinorhizobium meliloti	10 dpi	mature nodules	2	SRR5740864	PRJNA391316
Medicago truncatula	Medtru_Nod10dpi	Sinorhizobium meliloti	10 dpi	mature nodules	3	SRR5740861	PRJNA391316
Medicago truncatula	Medtru_Nod14dpi	Sinorhizobium meliloti	14 dpi	mature nodules	1	SRR5740862	PRJNA391316
Medicago truncatula	Medtru_Nod14dpi	Sinorhizobium meliloti	14 dpi	mature nodules	2	SRR5740866	PRJNA391316
Medicago truncatula	Medtru_Nod14dpi	Sinorhizobium meliloti	14 dpi	mature nodules	3	SRR5740869	PRJNA391316
Medicago truncatula	Medtru_Nod4dpi	Sinorhizobium meliloti	4 dpi	nodule primordia	1	SRR5740875	PRJNA391316
Medicago truncatula	Medtru_Nod4dpi	Sinorhizobium meliloti	4 dpi	nodule primordia	2	SRR5740878	PRJNA391316
Medicago truncatula	Medtru_Nod4dpi	Sinorhizobium meliloti	4 dpi	nodule primordia	3	SRR5740877	PRJNA391316
Medicago truncatula	Medtru_FI_R1	Sinorhizobium meliloti	15 dpi	nodule laser dissection of mature nodule	1	SRR949227	PRJNA213402
Medicago truncatula	Medtru_FI_R2	Sinorhizobium meliloti	15 dpi	nodule laser dissection of mature nodule	2	SRR949228	PRJNA213402
Medicago truncatula	Medtru_FI_R3	Sinorhizobium meliloti	15 dpi	nodule laser dissection of mature nodule	3	SRR949229	PRJNA213402
Medicago truncatula	Medtru_FIId_R1	Sinorhizobium meliloti	15 dpi	nodule laser dissection of mature nodule	1	SRR949230	PRJNA213402
Medicago truncatula	Medtru_FIId_R1	Sinorhizobium meliloti	15 dpi	nodule laser dissection of mature nodule	1	SRR949231	PRJNA213402
Medicago truncatula	Medtru_FIId_R2	Sinorhizobium meliloti	15 dpi	nodule laser dissection of mature nodule	2	SRR949232	PRJNA213402
Medicago truncatula	Medtru_FIId_R3	Sinorhizobium meliloti	15 dpi	nodule laser dissection of mature nodule	3	SRR949233	PRJNA213402
Medicago truncatula	Medtru_FIIp_R1	Sinorhizobium meliloti	15 dpi	nodule laser dissection of mature nodule	1	SRR949234	PRJNA213402
Medicago truncatula	Medtru_FIIp_R1	Sinorhizobium meliloti	15 dpi	nodule laser dissection of mature nodule	1	SRR949235	PRJNA213402
Medicago truncatula	Medtru_FIIp_R1	Sinorhizobium meliloti	15 dpi	nodule laser dissection of mature nodule	1	SRR949236	PRJNA213402
Medicago truncatula	Medtru_FIIp_R2	Sinorhizobium meliloti	15 dpi	nodule laser dissection of mature nodule	2	SRR949237	PRJNA213402
Medicago truncatula	Medtru_FIIp_R2	Sinorhizobium meliloti	15 dpi	nodule laser dissection of mature nodule	2	SRR949238	PRJNA213402
Medicago truncatula	Medtru_FIIp_R2	Sinorhizobium meliloti	15 dpi	nodule laser dissection of mature nodule	2	SRR949239	PRJNA213402
Medicago truncatula	Medtru_FIIp_R3	Sinorhizobium meliloti	15 dpi	nodule laser dissection of mature nodule	3	SRR949598	PRJNA213402
Medicago truncatula	Medtru_FIIp_R3	Sinorhizobium meliloti	15 dpi	nodule laser dissection of mature nodule	3	SRR949599	PRJNA213402
Medicago truncatula	Medtru_FIIp_R3	Sinorhizobium meliloti	15 dpi	nodule laser dissection of mature nodule	3	SRR949600	PRJNA213402
Medicago truncatula	Medtru_IZ_R1	Sinorhizobium meliloti	15 dpi	nodule laser dissection of mature nodule	1	SRR949240	PRJNA213402
Medicago truncatula	Medtru_IZ_R1	Sinorhizobium meliloti	15 dpi	nodule laser dissection of mature nodule	1	SRR949241	PRJNA213402
Medicago truncatula	Medtru_IZ_R1	Sinorhizobium meliloti	15 dpi	nodule laser dissection of mature nodule	1	SRR949242	PRJNA213402
Medicago truncatula	Medtru_IZ_R2	Sinorhizobium meliloti	15 dpi	nodule laser dissection of mature nodule	2	SRR949243	PRJNA213402
Medicago truncatula	Medtru_IZ_R2	Sinorhizobium meliloti	15 dpi	nodule laser dissection of mature nodule	2	SRR949244	PRJNA213402
Medicago truncatula	Medtru_IZ_R3	Sinorhizobium meliloti	15 dpi	nodule laser dissection of mature nodule	3	SRR949245	PRJNA213402
Medicago truncatula	Medtru_IZ_R3	Sinorhizobium meliloti	15 dpi	nodule laser dissection of mature nodule	3	SRR949246	PRJNA213402
Medicago truncatula	Medtru_IZ_R3	Sinorhizobium meliloti	15 dpi	nodule laser dissection of mature nodule	3	SRR949247	PRJNA213402
Medicago truncatula	Medtru_R_R1	Sinorhizobium meliloti	15 dpi	nodule laser dissection of mature nodule	1	SRR949254	PRJNA213402
Medicago truncatula	Medtru_R_R1	Sinorhizobium meliloti	15 dpi	nodule laser dissection of mature nodule	1	SRR949255	PRJNA213402
Medicago truncatula	Medtru_R_R1	Sinorhizobium meliloti	15 dpi	nodule laser dissection of mature nodule	1	SRR949256	PRJNA213402
Medicago truncatula	Medtru_R_R1	Sinorhizobium meliloti	15 dpi	nodule laser dissection of mature nodule	1	SRR949254	PRJNA213402
Medicago truncatula	Medtru_R_R1	Sinorhizobium meliloti	15 dpi	nodule laser dissection of mature nodule	1	SRR949254	PRJNA213402
Medicago truncatula	Medtru_R_R1	Sinorhizobium meliloti	15 dpi	nodule laser dissection of mature nodule	1	SRR949255	PRJNA213402
Medicago truncatula	Medtru_R_R1	Sinorhizobium meliloti	15 dpi	nodule laser dissection of mature nodule	1	SRR949256	PRJNA213402
Medicago truncatula	Medtru_R_R1	Sinorhizobium meliloti	15 dpi	nodule laser dissection of mature nodule	1	SRR949254	PRJNA213402
Medicago truncatula	Medtru_R_R2	Sinorhizobium meliloti	15 dpi	nodule laser dissection of mature nodule	2	SRR949255	PRJNA213402
Medicago truncatula	Medtru_R_R2	Sinorhizobium meliloti	15 dpi	nodule laser dissection of mature nodule	2	SRR949255	PRJNA213402
Medicago truncatula	Medtru_R_R3	Sinorhizobium meliloti	15 dpi	nodule laser dissection of mature nodule	3	SRR949256	PRJNA213402
Medicago truncatula	Medtru_R_R3	Sinorhizobium meliloti	15 dpi	nodule laser dissection of mature nodule	3	SRR949256	PRJNA213402
Medicago truncatula	Medtru_ZIII_R1	Sinorhizobium meliloti	15 dpi	nodule laser dissection of mature nodule	1	SRR949260	PRJNA213402
Medicago truncatula	Medtru_ZIII_R1	Sinorhizobium meliloti	15 dpi	nodule laser dissection of mature nodule	1	SRR949261	PRJNA213402
Medicago truncatula	Medtru_ZIII_R1	Sinorhizobium meliloti	15 dpi	nodule laser dissection of mature nodule	1	SRR949262	PRJNA213402
Medicago truncatula	Medtru_ZIII_R1	Sinorhizobium meliloti	15 dpi	nodule laser dissection of mature nodule	1	SRR949260	PRJNA213402
Medicago truncatula	Medtru_ZIII_R1	Sinorhizobium meliloti	15 dpi	nodule laser dissection of mature nodule	1	SRR949261	PRJNA213402
Medicago truncatula	Medtru_ZIII_R1	Sinorhizobium meliloti	15 dpi	nodule laser dissection of mature nodule	1	SRR949262	PRJNA213402
Medicago truncatula	Medtru_ZIII_R2	Sinorhizobium meliloti	15 dpi	nodule laser dissection of mature nodule	2	SRR949263	PRJNA213402
Medicago truncatula	Medtru_ZIII_R2	Sinorhizobium meliloti	15 dpi	nodule laser dissection of mature nodule	2	SRR949264	PRJNA213402
Medicago truncatula	Medtru_ZIII_R2	Sinorhizobium meliloti	15 dpi	nodule laser dissection of mature nodule	2	SRR949265	PRJNA213402
Medicago truncatula	Medtru_ZIII_R2	Sinorhizobium meliloti	15 dpi	nodule laser dissection of mature nodule	2	SRR949263	PRJNA213402
Medicago truncatula	Medtru_ZIII_R2	Sinorhizobium meliloti	15 dpi	nodule laser dissection of mature nodule	2	SRR949264	PRJNA213402
Medicago truncatula	Medtru_ZIII_R2	Sinorhizobium meliloti	15 dpi	nodule laser dissection of mature nodule	2	SRR949265	PRJNA213402
Medicago truncatula	Medtru_ZIII_R3	Sinorhizobium meliloti	15 dpi	nodule laser dissection of mature nodule	3	SRR949267	PRJNA213402
Medicago truncatula	Medtru_ZIII_R3	Sinorhizobium meliloti	15 dpi	nodule laser dissection of mature nodule	3	SRR949268	PRJNA213402
Medicago truncatula	Medtru_ZIII_R3	Sinorhizobium meliloti	15 dpi	nodule laser dissection of mature nodule	3	SRR949269	PRJNA213402
Medicago truncatula	Medtru_ZIII_R3	Sinorhizobium meliloti	15 dpi	nodule laser dissection of mature nodule	3	SRR949267	PRJNA213402
Medicago truncatula	Medtru_ZIII_R3	Sinorhizobium meliloti	15 dpi	nodule laser dissection of mature nodule	3	SRR949268	PRJNA213402
Medicago truncatula	Medtru_ZIII_R3	Sinorhizobium meliloti	15 dpi	nodule laser dissection of mature nodule	3	SRR949269	PRJNA213402
Hippophae rhamnoides	Hiprha_Nod_R1	not mentioned - natural strain	not mentioned	mature nodules	1	CNP0001846	10.1111/nph.18017
Hippophae rhamnoides	Hiprha_Nod_R2	not mentioned - natural strain	not mentioned	mature nodules	2	CNP0001846	10.1111/nph.18017
Hippophae rhamnoides	Hiprha_Nod_R3	not mentioned - natural strain	not mentioned	mature nodules	3	CNP0001846	10.1111/nph.18017
Hippophae rhamnoides	Hiprha_Root_R1	-	not mentioned	roots	1	CNP0001846	10.1111/nph.18017
Hippophae rhamnoides	Hiprha_Root_R2	-	not mentioned	roots	2	CNP0001846	10.1111/nph.18017
Hippophae rhamnoides	Hiprha_Root_R3	-	not mentioned	roots	3	CNP0001846	10.1111/nph.18017
